# Supplementary material for: A Comprehensive Bioinformatics Analysis of UBE2C in Cancers
Source: Int J Mol Sci. 2019 May 7;20(9):2228. doi: 10.3390/ijms20092228 (PMC6539744; doi:10.3390/ijms20092228)
Supplement: Supplementary file 1 [file ijms-20-02228-s001.zip]

Archive with 8 entries (7 files):
- ijms-486730 supplementary final/
- ijms-486730 supplementary final/Figure S1 - S1-UBE2C Expression_boxplot_.pdf
- ijms-486730 supplementary final/Figure S2 - S2-UBE2C Expression in different subtypes of cancers.pdf
- ijms-486730 supplementary final/Figure S3 - S4-TSPYL2 Expression across cancers.pdf
- ijms-486730 supplementary final/Figure S4 - S5. Target genes expression across pathological stages.pdf
- ijms-486730 supplementary final/Figure S5 - S7-In Silico associations between TSPYL2 and UBE2C.pdf
- ijms-486730 supplementary final/Table S1-UBE2C gene expression correlations.xlsx
- ijms-486730 supplementary final/Table S2-Enrichment.Process-.xlsx
