# Supplementary material for: A Comprehensive Bioinformatics Analysis of UBE2C in Cancers
Source: Int J Mol Sci. 2019 May 7;20(9):2228. doi: 10.3390/ijms20092228 (PMC6539744; doi:10.3390/ijms20092228)
Supplement: Supplementary file 1 [file ijms-20-02228-s001.zip › ijms-486730 supplementary final/Table S1-UBE2C gene expression correlations.xlsx]

## Sheet: Sheet1
Gene A	Gene B	Statistically significant expression correlation with UBE2C (in average among all cancer, strong and very strong correlation: 0.6-1)	BLCA	BRCA	COAD	ESCA	KICH	KIRC	KIRP	LIHC	LUAD	LUSC	PAAD	PRAD	READ	SKCM	STAD	THCA	UCEC	ACC	DLBC	LAML	OV	UCS	THYM	LGG	GBM	HNSC	TGCT
UBE2C	CDCA3	p−value = 0, R =0.78	p−value = 0, R =0.74	p−value = 0, R =0.78	p−value = 0, R =0.8	p−value = 0, R =0.86	p−value = 0, R =0.82	p−value = 0, R =0.88	p−value = 0, R =0.89	p−value = 0, R =0.85	p−value = 0, R =0.7	p−value = 0, R =0.79	p−value = 0, R =0.78	p−value = 0, R =0.51	p−value = 0, R =0.85	p−value = 0, R =0.8	p−value = 0, R =0.72	p−value = 0, R =0.45	p−value = 0, R =0.82	p−value = 0,R =0.82	p−value = 0 R = 0.93	p−value = 0 R = 0.9	p−value = 0 R = 0.74	p−value = 0 R = 0.7	p−value = 0 R = 0.95	p−value = 0 R = 0.67	p−value = 0 R = 0.61	p−value = 0, R =0.64	p−value = 0 R = 0.77
	MYBL2	p−value = 0, R =0.78	p−value = 0, R =0.67	p−value = 0, R =0.79	p−value = 0, R =0.89	p−value = 0, R =0.86	p−value = 0, R =0.91	p−value = 0, R =0.82	p−value = 0, R =0.86	p−value = 0, R =0.81	p−value = 0, R =0.68	p−value = 0, R =0.82	p−value = 0, R =0.85	p−value = 0, R =0.76	p−value = 0, R =0.86	p−value = 0, R =0.78	p−value = 0, R =0.76	p−value = 0, R =0.75	p−value = 0, R =0.73	p−value = 0 R = 0.88	p−value = 0 R = 0.89	p−value = 0 R = 0.77	p−value = 0 R = 0.78	p−value = 0 R = 0.78	p−value = 0 R = 0.84	p−value = 0 R = 0.92	p−value = 0 R = 0.92	p−value = 0 R = 0.75	p−value = 0 R = 0.69
	TPX2	p−value = 0, R =0.78	p−value = 0, R =0.66	p−value = 0, R =0.77	p−value = 0, R =0.9	p−value = 0, R =0.91	p−value = 0, R =0.76	p−value = 0, R =0.87	p−value = 0, R =0.86	p−value = 0, R =0.86	p−value = 0, R =0.71	p−value = 0, R =0.74	p−value = 0, R =0.92	p−value = 0, R =0.77	p−value = 0, R =0.88	p−value = 0, R =0.86	p−value = 0, R =0.77	p−value = 0, R =0.86	p−value = 0, R =0.82	p−value = 0 R = 0.93	p−value = 0 R = 0.9	p−value = 0 R = 0.88	p−value = 0 R = 0.76	p−value = 0 R = 0.76	p−value = 0 R = 0.82	p−value = 0 R = 0.94	p−value = 0 R = 0.93	p−value = 0 R = 0.67	p−value = 0 R = 0.54
	TROAP	p−value = 0, R =0.77	p−value = 0, R =0.69	p−value = 0, R =0.8	p−value = 0, R =0.81	p−value = 0, R =0.86	p−value = 0, R =0.93	p−value = 0, R =0.85	p−value = 0, R =0.86	p−value = 0, R =0.84	p−value = 0, R =0.69	p−value = 0, R =0.81	p−value = 0, R =0.91	p−value = 0, R =0.68	p−value = 0, R =0.84	p−value = 0, R =0.76	p−value = 0, R =0.77	p−value = 0, R =0.82	p−value = 0, R =0.86	p−value = 0 R = 0.92	p−value = 0 R = 0.92	p−value = 0 R = 0.89	p−value = 0 R = 0.73	p−value = 0 R = 0.71	p−value = 0 R = 0.92	p−value = 0 R = 0.94	p−value = 0 R = 0.93	p−value = 0 R = 0.73	p−value = 0 R = 0.63
	CDC20	p−value = 0, R =0.76	p−value = 0, R =0.65	p−value = 0, R =0.76	p−value = 0, R =0.71	p−value = 0, R =0.88	p−value = 0, R =0.9	p−value = 0, R =0.87	p−value = 0, R =0.8	p−value = 0, R =0.84	p−value = 0, R =0.74	p−value = 0, R =0.82	p−value = 0, R =0.9	p−value = 0, R =0.65	p−value = 0, R =0.78	p−value = 0, R =0.84	p−value = 0, R =0.73	p−value = 0, R =0.75	p−value = 0, R =0.81	p−value = 0 R = 0.74	p−value = 0 R = 0.93	p−value = 0 R = 0.89	p−value = 0 R = 0.72	p−value = 0 R = 0.78	p−value = 0 R = 0.91	p−value = 0 R = 0.92	p−value = 0 R = 0.95	p−value = 0 R = 0.79	p−value = 0 R = 0.61
	CENPA	p−value = 0, R =0.75	p−value = 0, R =0.67	p−value = 0, R =0.73	p−value = 0, R =0.82	p−value = 0, R =0.87	p−value = 0, R =0.87	p−value = 0, R =0.87	p−value = 0, R =0.79	p−value = 0, R =0.82	p−value = 0, R =0.71	p−value = 0, R =0.8	p−value = 0, R =0.89	p−value = 0, R =0.71	p−value = 0, R =0.83	p−value = 0, R =0.74	p−value = 0, R =0.7	p−value = 0, R =0.9	p−value = 0, R =0.84	p−value = 0 R = 0.83	p−value = 0 R = 0.86	p−value = 0 R = 0.9	p−value = 0 R = 0.79	p−value = 0 R = 0.73	p−value = 0 R = 0.9	p−value = 0 R = 0.91	p−value = 0 R = 0.94	p−value = 0 R = 0.74	p−value = 0 R = 0.66
	AURKB	p−value = 0, R =0.75	p−value = 0, R =0.68	p−value = 0, R =0.82	p−value = 0, R =0.7	p−value = 0, R =0.86	p−value = 0, R =0.87	p−value = 0, R =0.88	p−value = 0, R =0.88	p−value = 0, R =0.87	p−value = 0, R =0.72	p−value = 0, R =0.78	p−value = 0, R =0.86	p−value = 0, R =0.57	p−value = 0, R =0.84	p−value = 0, R =0.77	p−value = 0, R =0.72	p−value = 0, R =0.9	p−value = 0, R =0.71	p−value = 0 R = 0.87	p−value = 0 R = 0.89	p−value = 0 R = 0.86	p−value = 0 R = 0.74	p−value = 0 R = 0.76	p−value = 0 R = 0.93	p−value = 0 R = 0.96	p−value = 0 R = 0.92	p−value = 0 R = 0.78	p−value = 0 R = 0.89
	KIF2C	p−value = 0, R =0.75	p−value = 0, R =0.68	p−value = 0, R =0.75	p−value = 0, R =0.76	p−value = 0, R =0.88	p−value = 0, R =0.85	p−value = 0, R =0.85	p−value = 0, R =0.83	p−value = 0, R =0.81	p−value = 0, R =0.69	p−value = 0, R =0.78	p−value = 0, R =0.91	p−value = 0, R =0.75	p−value = 0, R =0.77	p−value = 0, R =0.78	p−value = 0, R =0.7	p−value = 0, R =0.63	p−value = 0, R =0.83	p−value = 0 R = 0.82	p−value = 0 R = 0.91	p−value = 0 R = 0.88	p−value = 0 R = 0.69	p−value = 0 R = 0.83	p−value = 0 R = 0.86	p−value = 0 R = 0.94	p−value = 0 R = 0.94	p−value = 0 R = 0.74	p−value = 7.5e−14 R = −0.41
	CCNB2	p−value = 0, R =0.75	p−value = 0, R =0.62	p−value = 0, R =0.76	p−value = 0, R =0.77	p−value = 0, R =0.89	p−value = 4.4e−16, R = 0.66	p−value = 0, R =0.82	p−value = 0, R =0.87	p−value = 0, R =0.81	p−value = 0, R =0.7	p−value = 0, R =0.8	p−value = 0, R =0.91	p−value = 0, R =0.57	p−value = 0, R =0.8	p−value = 0, R =0.75	p−value = 0, R =0.68	p−value = 0, R =0.88	p−value = 0, R =0.78	p−value = 0 R = 0.81	p−value = 0 R = 0.9	p−value = 0 R = 0.9	p−value = 0 R = 0.71	p−value = 0 R = 0.78	p−value = 0 R = 0.85	p−value = 0 R = 0.96	p−value = 0 R = 0.95	p−value = 0 R = 0.71	p−value = 0.023 R = 0.13
	HJURP	p−value = 0, R =0.74	p−value = 0, R =0.71	p−value = 0, R =0.76	p−value = 0, R =0.77	p−value = 0, R =0.88	p−value = 3.1e−12, R = 0.58	p−value = 0, R =0.8	p−value = 0, R =0.86	p−value = 0, R =0.76	p−value = 0, R =0.67	p−value = 0, R =0.77	p−value = 0, R =0.85	p−value = 0, R =0.61	p−value = 0, R =0.8	p−value = 0, R =0.76	p−value = 0, R =0.69	p−value = 0, R =0.82	p−value = 0, R =0.79	p−value = 0 R = 0.86	p−value = 0 R = 0.86	p−value = 0 R = 0.85	p−value = 0 R = 0.66	p−value = 0 R = 0.78	p−value = 0 R = 0.9	p−value = 0 R = 0.9	p−value = 0 R = 0.93	p−value = 0 R = 0.65	p−value = 0 R = 0.55
	NCAPH	p−value = 0, R =0.74	p−value = 0, R =0.65	p−value = 0, R =0.76	p−value = 0, R =0.81	p−value = 0, R =0.87	p−value = 0, R =0.84	p−value = 0, R =0.81	p−value = 0, R =0.87	p−value = 0, R =0.8	p−value = 0, R =0.7	p−value = 0, R =0.78	p−value = 0, R =0.89	p−value = 0, R =0.59	p−value = 0, R =0.8	p−value = 0, R =0.78	p−value = 0, R =0.63	p−value = 0, R =0.83	p−value = 0, R =0.79	p−value = 0 R = 0.74	p−value = 0 R = 0.89	p−value = 0 R = 0.87	p−value = 0 R = 0.65	p−value = 0 R = 0.75	p−value = 0 R = 0.84	p−value = 0 R = 0.93	p−value = 0 R = 0.93	p−value = 0, R =0.63	p−value = 0.09 R = 0.098
	AURKA	p−value = 0, R =0.73	p−value = 0, R =0.68	p−value = 0, R =0.74	p−value = 0, R =0.91	p−value = 0, R =0.87	p−value = 0, R =0.7	p−value = 0, R =0.85	p−value = 0, R =0.62	p−value = 0, 0.62	p−value = 0, R =0.65	p−value = 0, R =0.85	p−value = 0, R =0.88	p−value = 0, R =0.75	p−value = 0, R =0.89	p−value = 0, R =0.79	p−value = 0, R =0.6	p−value = 0, R =0.71	p−value = 0, R =0.82	p−value = 0 R = 0.81	p−value = 0 R = 0.87	p−value = 0 R = 0.88	p−value = 0 R = 0.66	p−value = 0 R = 0.72	p−value = 0 R = 0.79	p−value = 0 R = 0.91	p−value = 0 R = 0.94	p−value = 0 R = 0.82	p−value = 4.4e−11 R = 0.37
	CCNB1	p−value = 0, R =0.73	p−value = 0, R =0.62	p−value = 0, R =0.73	p−value = 0, R =0.73	p−value = 0, R =0.83	p−value = 0, R =0.82	p−value = 0, R =0.85	p−value = 0, R =0.78	p−value = 0, R =0.8	p−value = 0, R =0.73	p−value = 0, R =0.81	p−value = 0, R =0.87	p−value = 0, R =0.53	p−value = 0, R =0.83	p−value = 0, R =0.77	p−value = 0, R =0.61	p−value = 0, R =0.64	p−value = 0, R =0.76	p−value = 0 R = 0.84	p−value = 0 R = 0.91	p−value = 0 R = 0.88	p−value = 0 R = 0.69	p−value = 0 R = 0.75	p−value = 0 R = 0.87	p−value = 0 R = 0.86	p−value = 0 R = 0.91	p−value = 0 R = 0.74	p−value = 0 R = 0.84
	PLK1	p−value = 0, R =0.73	p−value = 0, R =0.61	p−value = 0, R =0.75	p−value = 0, R =0.78	p−value = 0, R =0.86	p−value = 0, R =0.78	p−value = 0, R =0.86	p−value = 0, R =0.73	p−value = 0, R =0.81	p−value = 0, R =0.7	p−value = 0, R =0.78	p−value = 0, R =0.86	p−value = 0, R =0.68	p−value = 0, R =0.84	p−value = 0, R =0.82	p−value = 0, R =0.64	p−value = 0, R =0.62	p−value = 0, R =0.71	p−value = 0,R =0.91	p−value = 0 R = 0.89	p−value = 0 R = 0.89	p−value = 0 R = 0.7	p−value = 0 R = 0.68	p−value = 0 R = 0.74	p−value = 0 R = 0.82	p−value = 0 R = 0.86	p−value = 0 R = 0.66	p−value = 0 R = 0.46
	KIFC1	p−value = 0, R =0.73	p−value = 0, R =0.67	p−value = 0, R =0.74	p−value = 0, R =0.74	p−value = 0, R =0.84	p−value = 0, R =0.75	p−value = 0, R =0.81	p−value = 0, R =0.87	p−value = 0, R =0.8	p−value = 0, R =0.66	p−value = 0, R =0.77	p−value = 0, R =0.88	p−value = 0, R =0.65	p−value = 0, R =0.78	p−value = 0, R =0.74	p−value = 0, R =0.69	p−value = 0, R =0.9	p−value = 0, R =0.78	p−value = 0 R = 0.83	p−value = 0 R = 0.9	p−value = 0 R = 0.87	p−value = 0 R = 0.65	p−value = 0 R = 0.67	p−value = 0 R = 0.93	p−value = 0 R = 0.94	p−value = 0 R = 0.9	p−value = 0 R = 0.68	p−value = 0 R = 0.62
	CDCA5	p−value = 0, R =0.72	p−value = 0, R =0.66	p−value = 0, R =0.65	p−value = 0, R =0.81	p−value = 0, R =0.85	p−value = 0, R =0.8	p−value = 0, R =0.8	p−value = 0, R =0.77	p−value = 0, R =0.76	p−value = 0, R =0.71	p−value = 0, R =0.79	p−value = 0, R =0.89	p−value = 0, R =0.62	p−value = 0, R =0.81	p−value = 0, R =0.78	p−value = 0, R =0.66	p−value = 0, R =0.86	p−value = 0, R =0.74	p−value = 0 R = 0.86	p−value = 0 R = 0.91	p−value = 0 R = 0.8	p−value = 0 R = 0.65	p−value = 0 R = 0.64	p−value = 0 R = 0.75	p−value = 0 R = 0.91	p−value = 0 R = 0.9	p−value = 0 R = 0.71	p−value = 1.8e−08 R = −0.32
	SPC25	p−value = 0, R =0.72	p−value = 0, R =0.68	p−value = 0, R =0.68	p−value = 0, R =0.81	p−value = 0, R =0.87	p−value = 2.2e−16, R = 0.66	p−value = 0, R =0.75	p−value = 0, R =0.78	p−value = 0, R =0.73	p−value = 0, R =0.65	p−value = 0, R =0.77	p−value = 7.7e−07, R = 0.26	p−value = 0, R =0.55	p−value = 0, R =0.83	p−value = 0, R =0.71	p−value = 0, R =0.7	p−value = 0, R =0.85	p−value = 0, R =0.75	p−value = 0 R = 0.85	p−value = 0 R = 0.87	p−value = 0 R = 0.84	p−value = 0 R = 0.63	p−value = 0 R = 0.76	p−value = 0 R = 0.9	p−value = 0, R =0.56	p−value = 0 R = 0.91	p−value = 0 R = 0.67	p−value = 0 R = 0.84
	CDC25C	p−value = 0, R =0.72	p−value = 0, R =0.68	p−value = 0, R =0.69	p−value = 0, R =0.76	p−value = 0, R =0.89	p−value = 0, R =0.89	p−value = 0, R =0.78	p−value = 0, R =0.57	p−value = 0, R =0.62	p−value = 0, R =0.71	p−value = 0, R =0.71	p−value = 0, R =0.84	p−value = 0, R =0.58	p−value = 0, R =0.83	p−value = 0, R =0.73	p−value = 0, R =0.69	p−value = 0, R =0.82	p−value = 0, R =0.75	p−value = 0 R = 0.83	p−value = 0 R = 0.85	p−value = 0 R = 0.83	p−value = 0 R = 0.7	p−value = 0 R = 0.75	p−value = 0 R = 0.89	p−value = 0 R = 0.92	p−value = 0 R = 0.92	p−value = 0 R = 0.6	p−value = 2.6e−13 R = −0.4
	RAD54L	p−value = 0, R =0.72	p−value = 0, R =0.63	p−value = 0, R =0.71	p−value = 0, R =0.73	p−value = 0, R =0.82	p−value = 0, R =0.81	p−value = 0, R =0.69	p−value = 0, R =0.71	p−value = 0, R =0.82	p−value = 0, R =0.68	p−value = 0, R =0.75	p−value = 0, R =0.89	p−value = 0, R =0.62	p−value = 0, R =0.78	p−value = 0, R =0.75	p−value = 0, R =0.64	p−value = 0.26, R = 0.039	p−value = 0, R =0.74	p−value = 0 R = 0.87	p−value = 0 R = 0.89	p−value = 0 R = 0.78	p−value = 0, R =0.57	p−value = 0 R = 0.78	p−value = 0 R = 0.9	p−value = 0 R = 0.63	p−value = 0 R = 0.62	p−value = 0, R =0.65	p−value = 0 R = 0.54
	MTFR2	p−value = 0, R =0.71	p−value = 0, R =0.57	p−value = 0, R =0.69	p−value = 0, R =0.8	p−value = 0, R =0.82	p−value = 1.5e−14, R = 0.63	p−value = 0, R =0.69	p−value = 0, R =0.79	p−value = 0, R =0.74	p−value = 0, R =0.64	p−value = 0, R =0.74	p−value = 0, R =0.83	p−value = 0, R =0.6	p−value = 0, R =0.84	p−value = 0, R =0.61	p−value = 0, R =0.56	p−value = 0, R =0.65	p−value = 0, R =0.77	p−value = 0 R = 0.7	p−value = 0 R = 0.82	p−value = 0 R = 0.84	p−value = 0 R = 0.64	p−value = 3.9e−14 R = 0.59	p−value = 0 R = 0.9	p−value = 0 R = 0.76	p−value = 0 R = 0.82	p−value = 0, R =0.64	p−value = 3.3e−05 R = −0.24
	BUB1	p−value = 0, R =0.71	p−value = 0, R =0.62	p−value = 0, R =0.72	p−value = 0, R =0.76	p−value = 0, R =0.85	p−value = 1.8e−15, R = 0.65	p−value = 0, R =0.79	p−value = 0, R =0.8	p−value = 0, R =0.73	p−value = 0, R =0.67	p−value = 0, R =0.79	p−value = 0, R =0.83	p−value = 0, R =0.66	p−value = 0, R =0.75	p−value = 0, R =0.7	p−value = 0, R =0.66	p−value = 0, R =0.75	p−value = 0, R =0.7	p−value = 0 R = 0.81	p−value = 0 R = 0.83	p−value = 0 R = 0.84	p−value = 0 R = 0.65	p−value = 0 R = 0.65	p−value = 0 R = 0.7	p−value = 0 R = 0.9	p−value = 0 R = 0.92	p−value = 0 R = 0.65	p−value = 0.13 R = −0.087
	ORC6	p−value = 0, R =0.71	p−value = 0, R =0.52	p−value = 0, R =0.71	p−value = 0, R =0.81	p−value = 0, R =0.84	p−value = 0, R =0.8	p−value = 0, R =0.78	p−value = 0, R =0.79	p−value = 0, R =0.74	p−value = 0, R =0.68	p−value = 0, R =0.75	p−value = 0, R =0.9	p−value = 0, R =0.73	p−value = 0, R =0.88	p−value = 0, R =0.66	p−value = 0, R =0.61	p−value = 0, R =0.57	p−value = 0, R =0.66	p−value = 0 R = 0.8	p−value = 0 R = 0.79	p−value = 0 R = 0.77	p−value = 0, R =0.47	p−value = 0 R = 0.66	p−value = 0.00062 R = 0.31	p−value = 0 R = 0.76	p−value = 0 R = 0.76	p−value = 0 R = 0.68	p−value = 9.8e−15 R = 0.43
	BIRC5	p−value = 0, R =0.7	p−value = 0, R =0.67	p−value = 0, R =0.67	p−value = 0.00014, R =0.17	p−value = 2.7e−11, R = 0.23	p−value = 0.76, R = 0.028	p−value = 9.2e−06, R = 0.18	p−value = 0.15, R = 0.077	p−value = 0, R =0.71	p−value = 0, R =0.36	p−value = 0, R =0.5	p−value = 0.18, R = 0.072	p−value = 0, R =0.58	p−value = 3.3e−08, R = 0.35	p−value = 0, R =0.76	p−value = 7.5e−06, R = 0.18	p−value = 0, R =0.94	p−value = 0, R =0.75	p−value = 0.047 R = 0.14	p−value = 0 R = 0.93	p−value = 0 R = 0.89	p−value = 0 R = 0.66	p−value = 0 R = 0.63	p−value = 0 R = 0.83	p−value = 0 R = 0.23	p−value = 0 R = 0.3	p−value = 0 R = 0.73	p−value = 0 R = 0.54
	TRAIP	p−value = 0, R =0.7	p−value = 0, R =0.57	p−value = 0, R =0.64	p−value = 0, R =0.79	p−value = 0, R =0.74	p−value = 0, R =0.84	p−value = 0, R =0.77	p−value = 0, R =0.52	p−value = 0, R =0.79	p−value = 0, R =0.71	p−value = 0, R =0.79	p−value = 0, R =0.82	p−value = 0, R =0.55	p−value = 0, R =0.8	p−value = 0, R =0.66	p−value = 0, R =0.66	p−value = 0.00067, R = 0.12	p−value = 0, R =0.69	p−value = 5.4e−14, R = 0.49	p−value = 0 R = 0.84	p−value = 0 R = 0.76	p−value = 0, R =0.56	p−value = 2e−13 R = 0.58	p−value = 0 R = 0.77	p−value = 0 R = 0.64	p−value = 0 R = 0.68	p−value = 0, R =0.59	p−value = 0.0031 R = 0.17
	CDK1	p−value = 0, R =0.7	p−value = 0, R =0.6	p−value = 0, R =0.64	p−value = 0, R =0.81	p−value = 0, R =0.88	p−value = 0, R =0.68	p−value = 0, R =0.71	p−value = 0, R =0.88	p−value = 0, R =0.81	p−value = 0, R =0.64	p−value = 0, R =0.77	p−value = 0, R =0.84	p−value = 0, R =0.88	p−value = 0, R =0.83	p−value = 0, R =0.72	p−value = 0, R =0.64	p−value = 0, R =0.72	p−value = 0, R =0.75	p−value = 0 R = 0.87	p−value = 0 R = 0.86	p−value = 0 R = 0.84	p−value = 0 R = 0.68	p−value = 0 R = 0.67	p−value = 0 R = 0.85	p−value = 0 R = 0.9	p−value = 0 R = 0.9	p−value = 0 R = 0.67	p−value = 0 R = 0.63
	KIF4A	p−value = 0, R =0.7	p−value = 0, R =0.67	p−value = 0, R =0.72	p−value = 0, R =0.76	p−value = 0, R =0.88	p−value = 0, R =0.7	p−value = 0, R =0.81	p−value = 0, R =0.82	p−value = 0, R =0.72	p−value = 0, R =0.71	p−value = 0, R =0.76	p−value = 0, R =0.89	p−value = 0, R =0.61	p−value = 0, R =0.77	p−value = 0, R =0.71	p−value = 0, R =0.66	p−value = 0, R =0.82	p−value = 0, R =0.72	p−value = 0 R = 0.82	p−value = 0 R = 0.84	p−value = 0 R = 0.86	p−value = 0 R = 0.65	p−value = 0 R = 0.64	p−value = 0 R = 0.72	p−value = 0 R = 0.88	p−value = 0 R = 0.9	p−value = 0, R =0.6	p−value = 0 R = 0.71
	UBE2T	p−value = 0, R =0.69	p−value = 0, R =0.55	p−value = 0, R =0.72	p−value = 0, R =0.78	p−value = 0, R =0.88	p−value = 0, R =0.78	p−value = 0, R =0.8	p−value = 0, R =0.75	p−value = 0, R =0.76	p−value = 0, R =0.69	p−value = 0, R =0.78	p−value = 0, R =0.85	p−value = 0, R =0.59	p−value = 0, R =0.83	p−value = 0, R =0.72	p−value = 0, R =0.69	p−value = 0, R =0.64	p−value = 0, R =0.72	p−value = 0 R = 0.83	p−value = 0 R = 0.91	p−value = 0 R = 0.85	p−value = 0 R = 0.69	p−value = 0 R = 0.69	p−value = 0 R = 0.89	p−value = 0 R = 0.82	p−value = 0 R = 0.85	p−value = 0, R =0.64	p−value = 0 R = 0.79
	KIF15	p−value = 0, R =0.69	p−value = 0, R =0.61	p−value = 0, R =0.69	p−value = 0, R =0.77	p−value = 0, R =0.82	p−value = 0, R =0.8	p−value = 0, R =0.78	p−value = 0, R =0.86	p−value = 0, R =0.85	p−value = 0, R =0.67	p−value = 0, R =0.78	p−value = 0, R =0.89	p−value = 0, R =0.64	p−value = 0, R =0.78	p−value = 0, R =0.65	p−value = 0, R =0.59	p−value = 0, R =0.62	p−value = 0, R =0.71	p−value = 0 R = 0.91	p−value = 0 R = 0.83	p−value = 0 R = 0.79	p−value = 0 R = 0.64	p−value = 0 R = 0.71	p−value = 0 R = 0.81	p−value = 0 R = 0.88	p−value = 0 R = 0.89	p−value = 0, R =0.58	p−value = 2.4e−08 R = −0.31
	CDKN3	p−value = 0, R =0.69	p−value = 0, R =0.53	p−value = 0, R =0.68	p−value = 0, R =0.74	p−value = 0, R =0.77	p−value = 0, R =0.68	p−value = 0, R =0.73	p−value = 0, R =0.79	p−value = 0, R =0.75	p−value = 0, R =0.71	p−value = 0, R =0.71	p−value = 0, R =0.87	p−value = 0, R =0.6	p−value = 0, R =0.79	p−value = 0, R =0.71	p−value = 0, R =0.67	p−value = 0, R =0.54	p−value = 0, R =0.74	p−value = 0 R = 0.77	p−value = 0 R = 0.84	p−value = 0 R = 0.9	p−value = 0 R = 0.62	p−value = 0 R = 0.66	p−value = 0 R = 0.93	p−value = 0 R = 0.85	p−value = 0 R = 0.86	p−value = 0 R = 0.71	p−value = 2.8e−24 R = −0.54
	CCNA2	p−value = 0, R =0.69	p−value = 0, R =0.6	p−value = 0, R =0.69	p−value = 0, R =0.74	p−value = 0, R =0.83	p−value = 0, R =0.7	p−value = 0, R =0.76	p−value = 0, R =0.78	p−value = 0, R =0.36	p−value = 0, R =0.71	p−value = 0, R =0.72	p−value = 0, R =0.82	p−value = 0, R =0.69	p−value = 0, R =0.73	p−value = 0, R =0.69	p−value = 0, R =0.6	p−value = 0, R =0.41	p−value = 0, R =0.68	p−value = 0 R = 0.87	p−value = 0 R = 0.84	p−value = 0 R = 0.83	p−value = 0 R = 0.65	p−value = 0 R = 0.64	p−value = 0 R = 0.78	p−value = 0 R = 0.62	p−value = 0 R = 0.78	p−value = 0 R = 0.6	p−value = 0 R = 0.86
	CKS2	p−value = 0, R =0.69	p−value = 0, R =0.53	p−value = 0, R =0.68	p−value = 0, R =0.73	p−value = 0, R =0.87	p−value = 1.4e−14, R = 0.63	p−value = 0, R =0.7	p−value = 0, R =0.5	p−value = 0, R =0.82	p−value = 0, R =0.61	p−value = 0, R =0.7	p−value = 0, R =0.87	p−value = 0, R =0.48	p−value = 0, R =0.79	p−value = 0, R =0.65	p−value = 0, R =0.63	p−value = 0, R =0.43	p−value = 0, R =0.7	p−value = 0 R = 0.71	p−value = 0 R = 0.86	p−value = 0 R = 0.8	p−value = 0 R = 0.64	p−value = 0 R = 0.73	p−value = 0 R = 0.93	p−value = 0 R = 0.77	p−value = 0 R = 0.82	p−value = 0 R = 0.69	p−value = 0.65 R = −0.026
	BUB1B	p−value = 0, R =0.69	p−value = 0, R =0.63	p−value = 0, R =0.7	p−value = 0, R =0.71	p−value = 0, R =0.88	p−value = 1.8e−15, R = 0.65	p−value = 0, R =0.79	p−value = 0, R =0.83	p−value = 0, R =0.78	p−value = 0, R =0.6	p−value = 0, R =0.73	p−value = 0, R =0.83	p−value = 0, R =0.57	p−value = 0, R =0.74	p−value = 0, R =0.69	p−value = 0, R =0.63	p−value = 0, R =0.48	p−value = 0, R =0.69	p−value = 0 R = 0.79	p−value = 0 R = 0.85	p−value = 0 R = 0.79	p−value = 0, R =0.59	p−value = 0 R = 0.73	p−value = 0 R = 0.75	p−value = 0 R = 0.25	p−value = 0 R = 0.87	p−value = 0, R =0.62	p−value = 0.0047 R = −0.16
	OIP5	p−value = 0, R =0.69	p−value = 0, R =0.6	p−value = 0, R =0.72	p−value = 0, R =0.69	p−value = 0, R =0.85	p−value = 4.4e−16, R = 0.66	p−value = 0, R =0.72	p−value = 0, R =0.75	p−value = 0, R =0.71	p−value = 0, R =0.53	p−value = 0, R =0.73	p−value = 0, R =0.82	p−value = 0, R =0.68	p−value = 0, R =0.76	p−value = 0, R =0.66	p−value = 0, R =0.67	p−value = 0, R =0.67	p−value = 0, R =0.69	p−value = 0 R = 0.67	p−value = 0 R = 0.92	p−value = 0 R = 0.82	p−value = 0 R = 0.63	p−value = 0 R = 0.76	p−value = 0 R = 0.84	p−value = 0 R = 0.9	p−value = 0 R = 0.86	p−value = 0, R =0.6	p−value = 0.11 R = 0.092
	ASF1B	p−value = 0, R =0.69	p−value = 0, R =0.55	p−value = 0, R =0.62	p−value = 0, R =0.77	p−value = 0, R =0.86	p−value = 0, R =0.75	p−value = 0, R =0.66	p−value = 0, R =0.8	p−value = 0, R =0.72	p−value = 0, R =0.68	p−value = 0, R =0.71	p−value = 0, R =0.84	p−value = 0, R =0.62	p−value = 0, R =0.81	p−value = 0, R =0.72	p−value = 0, R =0.6	p−value = 0, R =0.58	p−value = 0, R =0.76	p−value = 0 R = 0.76	p−value = 0 R = 0.85	p−value = 0 R = 0.75	p−value = 0, R =0.58	p−value = 0 R = 0.66	p−value = 0 R = 0.87	p−value = 0 R = 0.86	p−value = 0 R = 0.84	p−value = 0, R =0.55	p−value = 3.5e−20 R = −0.5
	NCAPG	p−value = 0, R =0.69	p−value = 0, R =0.63	p−value = 0, R =0.71	p−value = 0, R =0.75	p−value = 0, R =0.88	p−value = 0, R =0.86	p−value = 0, R =0.76	p−value = 0, R =0.79	p−value = 0, R =0.79	p−value = 0, R =0.68	p−value = 0, R =0.76	p−value = 0, R =0.85	p−value = 0, R =0.66	p−value = 0, R =0.78	p−value = 0, R =0.68	p−value = 0, R =0.61	p−value = 0, R =0.87	p−value = 0, R =0.73	p−value = 0 R = 0.8	p−value = 0 R = 0.86	p−value = 0 R = 0.81	p−value = 0 R = 0.64	p−value = 0 R = 0.76	p−value = 0 R = 0.89	p−value = 0 R = 0.91	p−value = 0 R = 0.89	p−value = 0, R =0.67	p−value = 9.1e−13 R = 0.4
	SGOL1	p−value = 0, R =0.68	p−value = 0, R =0.54	p−value = 0, R =0.65	p−value = 0, R =0.78	p−value = 0, R =0.86	p−value = 0, R =0.72	p−value = 0, R =0.77	p−value = 0, R =0.8	p−value = 0, R =0.74	p−value = 0, R =0.67	p−value = 0, R =0.77	p−value = 0, R =0.86	p−value = 0, R =0.67	p−value = 0, R =0.79	p−value = 0, R =0.72	p−value = 0, R =0.66	p−value = 0, R =0.8	p−value = 0, R =0.75	p−value = 0 R = 0.83	p−value = 0 R = 0.83	p−value = 0 R = 0.81	p−value = 0 R = 0.64	p−value = 0 R = 0.69	p−value = 0 R = 0.84	p−value = 0 R = 0.93	p−value = 0 R = 0.9	p−value = 0, R =0.51	p−value = 5.5e−07 R = 0.28
	MAD2L1	p−value = 0, R =0.68	p−value = 0, R =0.59	p−value = 0, R =0.66	p−value = 0, R =0.78	p−value = 0, R =0.85	p−value = 2e−15, R = 0.65	p−value = 0, R =0.62	p−value = 0, R =0.64	p−value = 0, R =0.69	p−value = 0, R =0.7	p−value = 0, R =0.69	p−value = 0, R =0.83	p−value = 0, R =0.63	p−value = 0, R =0.8	p−value = 0, R =0.59	p−value = 0, R =0.6	p−value = 0, R =0.69	p−value = 0, R =0.68	p−value = 0 R = 0.82	p−value = 0 R = 0.86	p−value = 0 R = 0.8	p−value = 0 R = 0.63	p−value = 0 R = 0.71	p−value = 0 R = 0.71	p−value = 0 R = 0.87	p−value = 0 R = 0.88	p−value = 0, R =0.64	p−value = 0 R = 0.65
	GINS1	p−value = 0, R =0.68	p−value = 0, R =0.63	p−value = 0, R =0.66	p−value = 0, R =0.78	p−value = 0, R =0.85	p−value = 0, R =0.73	p−value = 0, R =0.69	p−value = 0, R =0.63	p−value = 0, R =0.79	p−value = 0, R =0.64	p−value = 0, R =0.75	p−value = 0, R =0.84	p−value = 0, R =0.5	p−value = 0, R =0.78	p−value = 0, R =0.7	p−value = 0, R =0.69	p−value = 0, R =0.5	p−value = 0, R =0.72	p−value = 0 R = 0.88	p−value = 0 R = 0.87	p−value = 0 R = 0.77	p−value = 0 R = 0.64	p−value = 0 R = 0.73	p−value = 0 R = 0.67	p−value = 0 R = 0.8	p−value = 0 R = 0.87	p−value = 0, R =0.53	p−value = 0.26 R = 0.065
	KIF20A	p−value = 0, R =0.68	p−value = 0, R =0.63	p−value = 0, R =0.74	p−value = 0, R =0.7	p−value = 0, R =0.8	p−value = 0, R =0.9	p−value = 0, R =0.87	p−value = 0, R =0.85	p−value = 0, R =0.78	p−value = 0, R =0.69	p−value = 0, R =0.74	p−value = 0, R =0.84	p−value = 0, R =0.61	p−value = 0, R =0.78	p−value = 0, R =0.73	p−value = 0, R =0.68	p−value = 0, R =0.79	p−value = 0, R =0.74	p−value = 0 R = 0.86	p−value = 0 R = 0.81	p−value = 0 R = 0.88	p−value = 0 R = 0.61	p−value = 0 R = 0.74	p−value = 0 R = 0.78	p−value = 0 R = 0.9	p−value = 0 R = 0.92	p−value = 0, R =0.63	p−value = 0 R = 0.72
	NUF2	p−value = 0, R =0.68	p−value = 0, R =0.62	p−value = 0, R =0.64	p−value = 0, R =0.79	p−value = 0, R =0.82	p−value = 0, R =0.85	p−value = 0, R =0.81	p−value = 0, R =0.84	p−value = 0, R =0.77	p−value = 0, R =0.69	p−value = 0, R =0.76	p−value = 0, R =0.81	p−value = 0, R =0.61	p−value = 0, R =0.82	p−value = 0, R =0.66	p−value = 0, R =0.71	p−value = 0, R =0.84	p−value = 0, R =0.77	p−value = 0 R = 0.83	p−value = 0 R = 0.85	p−value = 0 R = 0.84	p−value = 0 R = 0.69	p−value = 0 R = 0.76	p−value = 0 R = 0.86	p−value = 0 R = 0.92	p−value = 0 R = 0.92	p−value = 0, R =0.57	p−value = 3.1e−07 R = −0.29
	H2AFX	p−value = 0, R =0.68	p−value = 0, R =0.59	p−value = 0, R =0.63	p−value = 0, R =0.74	p−value = 0, R =0.83	p−value = 1.3e−08, R = 0.49	p−value = 0, R =0.72	p−value = 0, R =0.69	p−value = 0, R =0.82	p−value = 0, R =0.67	p−value = 0, R =0.68	p−value = 0, R =0.82	p−value = 0, R =0.42	p−value = 0, R =0.8	p−value = 0, R =0.66	p−value = 0, R =0.62	p−value = 0, R =0.32	p−value = 0, R =0.7	p−value = 0 R = 0.77	p−value = 0 R = 0.88	p−value = 0 R = 0.78	p−value = 0 R = 0.66	p−value = 0 R = 0.68	p−value = 0 R = 0.92	p−value = 0 R = 0.74	p−value = 0 R = 0.8	p−value = 0 R = 0.66	p−value = 0 R = 0.6
	DLGAP5	p−value = 0, R =0.67	p−value = 0, R =0.55	p−value = 0, R =0.68	p−value = 0, R =0.67	p−value = 0, R =0.84	p−value = 1.4e−13, R = 0.61	p−value = 0, R =0.76	p−value = 0, R =0.8	p−value = 0, R =0.78	p−value = 0, R =0.68	p−value = 0, R =0.74	p−value = 0, R =0.83	p−value = 0, R =0.7	p−value = 0, R =0.71	p−value = 0, R =0.71	p−value = 0, R =0.59	p−value = 0, R =0.86	p−value = 0, R =0.73	p−value = 0 R = 0.82	p−value = 0 R = 0.87	p−value = 0 R = 0.84	p−value = 0 R = 0.6	p−value = 0 R = 0.69	p−value = 0 R = 0.75	p−value = 0 R = 0.87	p−value = 0 R = 0.93	p−value = 0, R =0.65	p−value = 0 R = 0.62
	SKA3	p−value = 0, R =0.67	p−value = 0, R =0.66	p−value = 0, R =0.68	p−value = 0, R =0.82	p−value = 0, R =0.84	p−value = 0, R =0.74	p−value = 0, R =0.79	p−value = 0, R =0.81	p−value = 0, R =0.78	p−value = 0, R =0.68	p−value = 0, R =0.73	p−value = 0, R =0.86	p−value = 0, R =0.55	p−value = 0, R =0.83	p−value = 0, R =0.74	p−value = 0, R =0.67	p−value = 0, R =0.81	p−value = 0, R =0.72	p−value = 0 R = 0.8	p−value = 0 R = 0.86	p−value = 0 R = 0.8	p−value = 0 R = 0.68	p−value = 0 R = 0.73	p−value = 0 R = 0.85	p−value = 0 R = 0.88	p−value = 0 R = 0.88	p−value = 0, R =0.61	p−value = 0 R = 0.78
	GTSE1	p−value = 0, R =0.67	p−value = 0, R =0.58	p−value = 0, R =0.7	p−value = 0, R =0.72	p−value = 0, R =0.84	p−value = 0, R =0.67	p−value = 0, R =0.84	p−value = 0, R =0.82	p−value = 0, R =0.81	p−value = 0, R =0.67	p−value = 0, R =0.71	p−value = 0, R =0.84	p−value = 0, R =0.65	p−value = 0, R =0.79	p−value = 0, R =0.71	p−value = 0, R =0.65	p−value = 0, R =0.81	p−value = 0, R =0.72	p−value = 0 R = 0.82	p−value = 0 R = 0.8	p−value = 0 R = 0.86	p−value = 0 R = 0.62	p−value = 0 R = 0.68	p−value = 0 R = 0.78	p−value = 0 R = 0.87	p−value = 0 R = 0.87	p−value = 0, R =0.54	p−value = 2.5e−11 R = 0.37
	PLK4	p−value = 0, R =0.67	p−value = 0, R =0.64	p−value = 0, R =0.65	p−value = 0, R =0.73	p−value = 0, R =0.85	p−value = 0, R =0.73	p−value = 0, R =0.68	p−value = 0, R =0.65	p−value = 0, R =0.68	p−value = 0, R =0.67	p−value = 0, R =0.72	p−value = 0, R =0.81	p−value = 0, R =0.5	p−value = 0, R =0.74	p−value = 0, R =0.61	p−value = 0, R =0.6	p−value = 0, R =0.43	p−value = 0, R =0.65	p−value = 0 R = 0.83	p−value = 0 R = 0.84	p−value = 0 R = 0.76	p−value = 0, R =0.56	p−value = 0 R = 0.61	p−value = 0 R = 0.72	p−value = 0 R = 0.83	p−value = 0 R = 0.85	p−value = 0, R =0.63	p−value = 1.9e−17 R = −0.46
	TTK	p−value = 0, R =0.67	p−value = 0, R =0.58	p−value = 0, R =0.67	p−value = 0, R =0.81	p−value = 0, R =0.86	p−value = 0, R =0.7	p−value = 0, R =0.7	p−value = 0, R =0.85	p−value = 0, R =0.75	p−value = 0, R =0.66	p−value = 0, R =0.72	p−value = 0, R =0.85	p−value = 0, R =0.32	p−value = 0, R =0.79	p−value = 0, R =0.66	p−value = 0, R =0.66	p−value = 0, R =0.78	p−value = 0, R =0.73	p−value = 0 R = 0.69	p−value = 0 R = 0.76	p−value = 0 R = 0.82	p−value = 0 R = 0.63	p−value = 0 R = 0.74	p−value = 0 R = 0.73	p−value = 0 R = 0.91	p−value = 0 R = 0.91	p−value = 0, R =0.62	p−value = 0.69 R = −0.023
	POC1A	p−value = 0, R =0.67	p−value = 0, R =0.55	p−value = 0, R =0.6	p−value = 0, R =0.7	p−value = 0, R =0.8	p−value = 0, R =0.71	p−value = 0, R =0.76	p−value = 0, R =0.74	p−value = 0, R =0.61	p−value = 0, R =0.7	p−value = 0, R =0.79	p−value = 0, R =0.85	p−value = 0, R =0.61	p−value = 0, R =0.77	p−value = 0, R =0.72	p−value = 0, R =0.58	p−value = 0, R =0.61	p−value = 0, R =0.68	p−value = 0 R = 0.6	p−value = 0 R = 0.81	p−value = 0 R = 0.82	p−value = 0 R = 0.6	p−value = 1.1e−11 R = 0.54	p−value = 0 R = 0.78	p−value = 0 R = 0.85	p−value = 0 R = 0.9	p−value = 0, R =0.64	p−value = 6.2e−16 R = −0.44
	CDC25A	p−value = 0, R =0.67	p−value = 0, R =0.54	p−value = 0, R =0.68	p−value = 0, R =0.73	p−value = 0, R =0.82	p−value = 5e−09, R = 0.5	p−value = 0, R =0.63	p−value = 0, R =0.62	p−value = 0, R =0.75	p−value = 0, R =0.59	p−value = 0, R =0.73	p−value = 0, R =0.8	p−value = 0, R =0.48	p−value = 0, R =0.76	p−value = 0, R =0.7	p−value = 0, R =0.56	p−value = 0.049, R = 0.068	p−value = 0, R =0.71	p−value = 0 R = 0.66	p−value = 0 R = 0.84	p−value = 0 R = 0.74	p−value = 0, R =0.5	p−value = 8e−14 R = 0.59	p−value = 0 R = 0.85	p−value = 0 R = 0.85	p−value = 0 R = 0.87	p−value = 0, R =0.57	p−value = 0 R = 0.61
	PIF1	p−value = 0, R =0.67	p−value = 0, R =0.58	p−value = 0, R =0.61	p−value = 3.6e−11, R =0.3	p−value = 0, R =0.54		p−value = 0, R =0.64	p−value = 0, R =0.59	p−value = 0, R =0.72	p−value = 0, R =0.38	p−value = 0, R =0.61	p−value = 0, R =0.74	p−value = 0.00013, R = 0.15	p−value = 0.001, R =0.21	p−value = 0, R =0.6	p−value = 0, R =0.47	p−value = 1.3e−06, R = 0.17	p−value = 0, R =0.68	p−value = 4.4e−16 R = 0.53	p−value = 0 R = 0.85	p−value = 0 R = 0.78	p−value = 0, R =0.54	p−value = 0 R = 0.69	p−value = 0 R = 0.85	p−value = 0 R = 0.71	p−value = 0 R = 0.77	p−value = 0, R =0.51	p−value = 0 R = 0.72
	PRC1	p−value = 0, R =0.67	p−value = 0, R =0.62	p−value = 0, R =0.67	p−value = 0, R =0.7	p−value = 0, R =0.84	p−value = 0, R =0.79	p−value = 0, R =0.75	p−value = 0, R =0.84	p−value = 0, R =0.77	p−value = 0, R =0.62	p−value = 0, R =0.75	p−value = 0, R =0.85	p−value = 0, R =0.63	p−value = 0, R =0.77	p−value = 0, R =0.69	p−value = 0, R =0.61	p−value = 0, R =0.55	p−value = 0, R =0.76	p−value = 0 R = 0.8	p−value = 0 R = 0.86	p−value = 0 R = 0.84	p−value = 0, R =0.59	p−value = 0 R = 0.64	p−value = 0 R = 0.88	p−value = 0 R = 0.75	p−value = 0 R = 0.74	p−value = 0, R =0.62	p−value = 0.077 R = 0.1
	RAD51	p−value = 0, R =0.66	p−value = 0, R =0.55	p−value = 0, R =0.67	p−value = 0, R =0.66	p−value = 0, R =0.83	p−value = 2e−14, R = 0.63	p−value = 0, R =0.72	p−value = 0, R =0.77	p−value = 0, R =0.7	p−value = 0, R =0.61	p−value = 0, R =0.7	p−value = 0, R =0.86	p−value = 0, R =0.4	p−value = 0, R =0.74	p−value = 0, R =0.67	p−value = 0, R =0.6	p−value = 0, R =0.68	p−value = 0, R =0.66	p−value = 0 R = 0.86	p−value = 0 R = 0.9	p−value = 0 R = 0.78	p−value = 0, R =0.59	p−value = 0 R = 0.7	p−value = 0 R = 0.82	p−value = 0 R = 0.94	p−value = 0 R = 0.87	p−value = 0, R =0.63	p−value = 9e−10 R = 0.34
	UBE2S	p−value = 0, R =0.66	p−value = 0, R =0.53	p−value = 0, R =0.71	p−value = 0, R =0.73	p−value = 0, R =0.83	p−value = 0, R =0.73	p−value = 0, R =0.83	p−value = 0, R =0.71	p−value = 0, R =0.83	p−value = 0, R =0.67	p−value = 0, R =0.67	p−value = 0, R =0.88	p−value = 0, R =0.51	p−value = 0, R =0.73	p−value = 0, R =0.79	p−value = 0, R =0.6	p−value = 0, R =0.51	p−value = 0, R =0.76	p−value = 0 R = 0.86	p−value = 0 R = 0.94	p−value = 0 R = 0.79	p−value = 0 R = 0.65	p−value = 0 R = 0.63	p−value = 0 R = 0.89	p−value = 0 R = 0.74	p−value = 0 R = 0.79	p−value = 0 R = 0.73	p−value = 0.055 R = −0.11
	AUNIP	p−value = 0, R =0.66	p−value = 0, R =0.47	p−value = 0, R =0.67	p−value = 0, R =0.73	p−value = 0, R =0.76	p−value = 0, R =0.67	p−value = 0, R =0.7	p−value = 0, R =0.73	p−value = 0, R =0.73	p−value = 0, R =0.6	p−value = 0, R =0.71	p−value = 0, R =0.83	p−value = 0, R =0.58	p−value = 0, R =0.72	p−value = 0, R =0.67	p−value = 0, R =0.6	p−value = 0, R =0.29	p−value = 0, R =0.71	p−value = 0 R = 0.73	p−value = 0 R = 0.84	p−value = 0 R = 0.77	p−value = 0, R =0.55	p−value = 0 R = 0.68	p−value = 0, R =0.51	p−value = 0, R =0.55	p−value = 0 R = 0.64	p−value = 0 R = 0.69	p−value = 2.4e−13 R = −0.4
	KIF18B	p−value = 0, R =0.66	p−value = 0, R =0.62	p−value = 0, R =0.7	p−value = 0, R =0.73	p−value = 0, R =0.83	p−value = 0, R =0.8	p−value = 0, R =0.87	p−value = 0, R =0.85	p−value = 0, R =0.73	p−value = 0, R =0.68	p−value = 0, R =0.74	p−value = 0, R =0.86	p−value = 0, R =0.59	p−value = 0, R =0.73	p−value = 0, R =0.75	p−value = 0, R =0.61	p−value = 0, R =0.75	p−value = 0, R =0.72	p−value = 0 R = 0.81	p−value = 0 R = 0.81	p−value = 0 R = 0.79	p−value = 0 R = 0.6	p−value = 0 R = 0.67	p−value = 0 R = 0.68	p−value = 0 R = 0.81	p−value = 0 R = 0.84	p−value = 0, R =0.61	p−value = 0 R = 0.72
	KIF23	p−value = 0, R =0.66	p−value = 0, R =0.62	p−value = 0, R =0.71	p−value = 0, R =0.73	p−value = 0, R =0.84	p−value = 2e−08, R = 0.49	p−value = 0, R =0.75	p−value = 0, R =0.55	p−value = 0, R =0.79	p−value = 0, R =0.64	p−value = 0, R =0.77	p−value = 0, R =0.85	p−value = 0, R =0.64	p−value = 0, R =0.76	p−value = 0, R =0.61	p−value = 0, R =0.58	p−value = 0, R =0.67	p−value = 0, R =0.7	p−value = 0 R = 0.8	p−value = 0 R = 0.8	p−value = 0 R = 0.83	p−value = 0 R = 0.65	p−value = 3.5e−14 R = 0.59	p−value = 2.7e−15 R = 0.64	p−value = 0 R = 0.89	p−value = 0 R = 0.89	p−value = 0, R =0.66	p−value = 0 R = 0.71
	SNRPB	p−value = 0, R =0.66	p−value = 0, R =0.62	p−value = 0, R =0.52	p−value = 0, R =0.65	p−value = 0, R =0.83	p−value = 2.4e−09, R = 0.51	p−value = 0, R =0.46	p−value = 0, R =0.51	p−value = 0, R =0.77	p−value = 0, R =0.56	p−value = 0, R =0.7	p−value = 0, R =0.81	p−value = 7.8e−15, R = 0.3	p−value = 0, R =0.67	p−value = 0, R =0.7	p−value = 0, R =0.69	p−value = 0, R =0.36	p−value = 0, R =0.64	p−value = 0 R = 0.74	p−value = 0 R = 0.93	p−value = 0 R = 0.72	p−value = 0, R =0.57	p−value = 0 R = 0.75	p−value = 0 R = 0.76	p−value = 0 R = 0.7	p−value = 0 R = 0.8	p−value = 0, R =0.63	p−value = 0 R = 0.76
	MELK	p−value = 0, R =0.65	p−value = 0, R =0.57	p−value = 0, R =0.71	p−value = 0, R =0.76	p−value = 0, R =0.75	p−value = 0, R =0.67	p−value = 0, R =0.76	p−value = 0, R =0.73	p−value = 0, R =0.73	p−value = 0, R =0.68	p−value = 0, R =0.64	p−value = 0, R =0.8	p−value = 0, R =0.65	p−value = 0, R =0.74	p−value = 0, R =0.7	p−value = 0, R =0.59	p−value = 0, R =0.81	p−value = 0, R =0.66	p−value = 0 R = 0.84	p−value = 0 R = 0.78	p−value = 0 R = 0.82	p−value = 0 R = 0.66	p−value = 0 R = 0.67	p−value = 0 R = 0.76	p−value = 0 R = 0.89	p−value = 0 R = 0.88	p−value = 0, R =0.56	p−value = 3.2e−13 R = 0.4
	RNASEH2A	p−value = 0, R =0.65	p−value = 0, R =0.61	p−value = 0, R =0.63	p−value = 0, R =0.81	p−value = 0, R =0.83	p−value = 0, R =0.81	p−value = 0, R =0.63	p−value = 0, R =0.66	p−value = 0, R =0.74	p−value = 0, R =0.66	p−value = 0, R =0.72	p−value = 0, R =0.81	p−value = 0, R =0.51	p−value = 0, R =0.8	p−value = 0, R =0.74	p−value = 0, R =0.64	p−value = 0, R =0.45	p−value = 0, R =0.69	p−value = 0 R = 0.78	p−value = 0 R = 0.87	p−value = 0 R = 0.77	p−value = 0, R =0.55	p−value = 0 R = 0.65	p−value = 0 R = 0.81	p−value = 0 R = 0.79	p−value = 0 R = 0.9	p−value = 0 R = 0.67	p−value = 0 R = 0.73
	CHEK1	p−value = 0, R =0.65	p−value = 0, R =0.61	p−value = 0, R =0.63	p−value = 0, R =0.8	p−value = 0, R =0.83	p−value = 1.6e−11, R = 0.57	p−value = 0, R =0.53	p−value = 0, R =0.50	p−value = 0, R =0.73	p−value = 0, R =0.63	p−value = 0, R =0.71	p−value = 0, R =0.8	p−value = 0.076, R = 0.07	p−value = 0, R =0.83	p−value = 0, R =0.65	p−value = 0, R =0.62	p−value = 0, R =0.53	p−value = 0, R =0.67	p−value = 0 R = 0.78	p−value = 0 R = 0.91	p−value = 0 R = 0.74	p−value = 0, R =0.52	p−value = 0 R = 0.65	p−value = 0 R = 0.87	p−value = 0 R = 0.88	p−value = 0 R = 0.87	p−value = 0 R = 0.58	p−value = 4e−15 R = 0.43
	CEP55	p−value = 0, R =0.65	p−value = 0, R =0.55	p−value = 0, R =0.69	p−value = 0, R =0.72	p−value = 0, R =0.83	p−value = 1.5e−07, R = 0.46	p−value = 0, R =0.81	p−value = 0, R =0.87	p−value = 0, R =0.75	p−value = 0, R =0.69	p−value = 0, R =0.69	p−value = 0, R =0.85	p−value = 0, R =0.53	p−value = 0, R =0.78	p−value = 0, R =0.71	p−value = 0, R =0.52	p−value = 0, R =0.83	p−value = 0, R =0.72	p−value = 0 R = 0.73	p−value = 0 R = 0.79	p−value = 0 R = 0.81	p−value = 0, R =0.5	p−value = 0 R = 0.67	p−value = 0 R = 0.84	p−value = 0 R = 0.86	p−value = 0 R = 0.83	p−value = 0 R = 0.61	p−value = 0.24 R = 0.068
	PARPBP	p−value = 0, R =0.65	p−value = 0, R =0.47	p−value = 0, R =0.62	p−value = 0, R =0.75	p−value = 0, R =0.82	p−value = 4e−10, R = 0.53	p−value = 0, R =0.73	p−value = 0, R =0.61	p−value = 0, R =0.72	p−value = 0, R =0.55	p−value = 0, R =0.67	p−value = 0, R =0.75	p−value = 0, R =0.85	p−value = 0, R =0.83	p−value = 0, R =0.64	p−value = 0, R =0.59	p−value = 0, R =0.44	p−value = 0, R =0.65	p−value = 0 R = 0.77	p−value = 0 R = 0.81	p−value = 0 R = 0.78	p−value = 0 R = 0.6	p−value = 0 R = 0.65	p−value = 0 R = 0.67	p−value = 9.5e−06 R = 0.11	p−value = 6e−12 R = 0.19	p−value = 0 R = 0.48	p−value = 0 R = 0.74
	KIAA0101	p−value = 0, R =0.65	p−value = 0, R =0.52	p−value = 0, R =0.57	p−value = 0, R =0.63	p−value = 0, R =0.86	p−value = 0, R =0.68	p−value = 0, R =0.68	p−value = 0, R =0.77	p−value = 0, R =0.78	p−value = 0, R =0.6	p−value = 0, R =0.7	p−value = 0, R =0.76	p−value = 0, R =0.61	p−value = 0, R =0.8	p−value = 0, R =0.71	p−value = 0, R =0.56	p−value = 0, R =0.59	p−value = 0, R =0.64	p−value = 0 R = 0.74	p−value = 0 R = 0.88	p−value = 0 R = 0.77	p−value = 0 R = 0.6	p−value = 8.4e−15 R = 0.6	p−value = 0 R = 0.88	p−value = 0 R = 0.82	p−value = 0 R = 0.85	p−value = 0 R = 0.61	p−value = 0.72 R = 0.021
	NEK2	p−value = 0, R =0.65	p−value = 0, R =0.62	p−value = 0, R =0.65	p−value = 0, R =0.76	p−value = 0, R =0.86	p−value = 2.2e−16, R = 0.66	p−value = 0, R =0.75	p−value = 0, R =0.71	p−value = 0, R =0.72	p−value = 0, R =0.69	p−value = 0, R =0.77	p−value = 0, R =0.79	p−value = 0, R =0.58	p−value = 0, R =0.81	p−value = 0, R =0.71	p−value = 0, R =0.67	p−value = 0, R =0.72	p−value = 0, R =0.59	p−value = 0 R = 0.79	p−value = 0 R = 0.81	p−value = 0 R = 0.86	p−value = 0 R = 0.68	p−value = 0 R = 0.7	p−value = 0 R = 0.72	p−value = 0 R = 0.88	p−value = 0 R = 0.91	p−value = 0 R = 0.6	p−value = 3.1e−07 R = −0.29
	ZWINT	p−value = 0, R =0.65	p−value = 0, R =0.52	p−value = 0, R =0.59	p−value = 0, R =0.72	p−value = 0, R =0.83	p−value = 1.6e−06, R = 0.42	p−value = 0, R =0.63	p−value = 0, R =0.64	p−value = 0, R =0.73	p−value = 0, R =0.66	p−value = 0, R =0.75	p−value = 0, R =0.8	p−value = 0, R =0.53	p−value = 0, R =0.77	p−value = 0, R =0.71	p−value = 0, R =0.62	p−value = 0, R =0.48	p−value = 0, R =0.67	p−value = 0 R = 0.84	p−value = 0 R = 0.85	p−value = 0 R = 0.82	p−value = 0 R = 0.62	p−value = 1.7e−13 R = 0.58	p−value = 0 R = 0.69	p−value = 0 R = 0.87	p−value = 0 R = 0.87	p−value = 0 R = 0.59	p−value = 1.3e−12 R = 0.39
	FAM72D	p−value = 0, R =0.65	p−value = 0, R =0.53	p−value = 0, R =0.61	p−value = 0, R =0.74	p−value = 0, R =0.79	p−value = 0, R =0.85	p−value = 0, R =0.72	p−value = 0, R =0.77	p−value = 0, R =0.71	p−value = 0, R =0.52	p−value = 0, R =0.72	p−value = 0, R =0.81	p−value = 0, R =0.63	p−value = 0, R =0.78	p−value = 0, R =0.64	p−value = 0, R =0.66	p−value = 0, R =0.51	p−value = 0, R =0.71	p−value = 0 R = 0.66	p−value = 0 R = 0.83	p−value = 0 R = 0.82	p−value = 0 R = 0.64	p−value = 0 R = 0.64	p−value = 0 R = 0.83	p−value = 0 R = 0.57	p−value = 0 R = 0.53	p−value = 0 R = 0.58	p−value = 0 R = 0.56
	SKA1	p−value = 0, R =0.65	p−value = 0, R =0.61	p−value = 0, R =0.68	p−value = 0, R =0.57	p−value = 0, R =0.8	p−value = 0, R =0.78	p−value = 0, R =0.68	p−value = 0, R =0.89	p−value = 0, R =0.75	p−value = 0, R =0.61	p−value = 0, R =0.66	p−value = 0, R =0.78	p−value = 0, R =0.53	p−value = 0, R =0.65	p−value = 0, R =0.74	p−value = 0, R =0.56	p−value = 0, R =0.88	p−value = 0, R =0.78	p−value = 2.8e−13 R = 0.48	p−value = 0 R = 0.79	p−value = 0 R = 0.83	p−value = 0 R = 0.6	p−value = 0 R = 0.64	p−value = 0 R = 0.89	p−value = 0 R = 0.86	p−value = 0 R = 0.91	p−value = 0 R = 0.61	p−value = 4.6e−11 R = 0.37
	DSCC1	p−value = 0, R =0.64	p−value = 0, R =0.51	p−value = 0, R =0.64	p−value = 0, R =0.75	p−value = 0, R =0.8	p−value = 3.1e−13, R = 0.61	p−value = 0, R =0.46	p−value = 0, R =0.73	p−value = 0, R =0.72	p−value = 0, R =0.59	p−value = 0, R =0.71	p−value = 0, R =0.65	p−value = 0, R =0.35	p−value = 0, R =0.79	p−value = 0, R =0.59	p−value = 0, R =0.64	p−value = 2.6e−07, R = 0.18	p−value = 0, R =0.59	p−value = 0 R = 0.58	p−value = 0 R = 0.8	p−value = 0 R = 0.67	p−value = 0, R =0.5	p−value = 0 R = 0.61	p−value = 0 R = 0.81	p−value = 0 R = 0.61	p−value = 0 R = 0.66	p−value = 0 R = 0.6	p−value = 0 R = 0.6
	ERCC6L	p−value = 0, R =0.64	p−value = 0, R =0.54	p−value = 0, R =0.66	p−value = 0, R =0.76	p−value = 0, R =0.81	p−value = 0, R =0.71	p−value = 0, R =0.79	p−value = 0, R =0.84	p−value = 0, R =0.74	p−value = 0, R =0.69	p−value = 0, R =0.63	p−value = 0, R =0.85	p−value = 0, R =0.67	p−value = 0, R =0.75	p−value = 0, R =0.69	p−value = 0, R =0.6	p−value = 0, R =0.62	p−value = 0, R =0.62	p−value = 0 R = 0.67	p−value = 0 R = 0.79	p−value = 0 R = 0.67	p−value = 0, R =0.58	p−value = 1.1e−13 R = 0.58	p−value = 0 R = 0.71	p−value = 0 R = 0.8	p−value = 0 R = 0.83	p−value = 0, R =0.55	p−value = 0 R = 0.53
	MND1	p−value = 0, R =0.64	p−value = 0, R =0.53	p−value = 0, R =0.68	p−value = 0, R =0.74	p−value = 0, R =0.76	p−value = 3.1e−15, R = 0.64	p−value = 0, R =0.68	p−value = 0, R =0.73	p−value = 0, R =0.58	p−value = 0, R =0.47	p−value = 0, R =0.74	p−value = 0, R =0.78	p−value = 0, R =0.52	p−value = 0, R =0.79	p−value = 0, R =0.68	p−value = 0, R =0.58	p−value = 0, R =0.72	p−value = 0, R =0.64	p−value = 4.4e−16 R = 0.53	p−value = 0 R = 0.86	p−value = 0 R = 0.8	p−value = 0 R = 0.65	p−value = 0 R = 0.69	p−value = 0 R = 0.9	p−value = 0 R = 0.8	p−value = 0 R = 0.89	p−value = 0 R = 0.68	p−value = 0.97 R = 0.002
	CCNF	p−value = 0, R =0.64	p−value = 0, R =0.62	p−value = 0, R =0.58	p−value = 0, R =0.76	p−value = 0, R =0.84	p−value = 0, R =0.84	p−value = 0, R =0.8	p−value = 0, R =0.74	p−value = 0, R =0.73	p−value = 0, R =0.63	p−value = 0, R =0.69	p−value = 0, R =0.83	p−value = 0, R =0.49	p−value = 0, R =0.83	p−value = 0, R =0.71	p−value = 0, R =0.61	p−value = 0, R =0.4	p−value = 0, R =0.73	p−value = 0 R = 0.81	p−value = 0 R = 0.83	p−value = 0 R = 0.85	p−value = 0, R =0.57	p−value = 0 R = 0.73	p−value = 0 R = 0.74	p−value = 0 R = 0.39	p−value = 0 R = 0.45	p−value = 0, R =0.56	p−value = 0 R = 0.71
	FEN1	p−value = 0, R =0.64	p−value = 0, R =0.52	p−value = 0, R =0.64	p−value = 0, R =0.72	p−value = 0, R =0.84	p−value = 4.4e−16, R = 0.66	p−value = 0, R =0.59	p−value = 0, R =0.59	p−value = 0, R =0.65	p−value = 0, R =0.65	p−value = 0, R =0.72	p−value = 0, R =0.82	p−value = 0, R =0.43	p−value = 0, R =0.8	p−value = 0, R =0.66	p−value = 0, R =0.58	p−value = 0, R =0.51	p−value = 0, R =0.7	p−value = 0 R = 0.62	p−value = 0 R = 0.92	p−value = 0 R = 0.77	p−value = 0, R =0.55	p−value = 3.1e−14 R = 0.59	p−value = 0 R = 0.83	p−value = 0 R = 0.69	p−value = 0 R = 0.69	p−value = 0 R = 0.62	p−value = 0 R = 0.56
	DSN1	p−value = 0, R =0.64	p−value = 0, R =0.59	p−value = 0, R =0.58	p−value = 0, R =0.86	p−value = 0, R =0.81	p−value = 4.4e−13, R = 0.6	p−value = 0, R =0.58	p−value = 5.5e−13, R = 0.37	p−value = 0, R =0.67	p−value = 0, R =0.61	p−value = 0, R =0.75	p−value = 0, R =0.81	p−value = 0, R =0.5	p−value = 0, R =0.89	p−value = 0, R =0.62	p−value = 0, R =0.72	p−value = 0.73, R = 0.012	p−value = 0, R =0.75	p−value = 0 R = 0.57	p−value = 0 R = 0.87	p−value = 0 R = 0.76	p−value = 0 R = 0.61	p−value = 2.8e−13 R = 0.58	p−value = 1e−11 R = 0.57	p−value = 0 R = 0.77	p−value = 0 R = 0.76	p−value = 0, R =0.59	p−value = 9.2e−08 R = −0.3
	FOXM1	p−value = 0, R =0.64	p−value = 0, R =0.6	p−value = 0, R =0.69	p−value = 0, R =0.52	p−value = 0, R =0.79	p−value = 0, R =0.84	p−value = 0, R =0.73	p−value = 0, R =0.77	p−value = 0, R =0.79	p−value = 0, R =0.68	p−value = 0, R =0.72	p−value = 0, R =0.82	p−value = 0, R =0.53	p−value = 0, R =0.73	p−value = 0, R =0.76	p−value = 0, R =0.59	p−value = 0, R =0.53	p−value = 0, R =0.7	p−value = 0 R = 0.84	p−value = 0 R = 0.89	p−value = 0 R = 0.83	p−value = 0 R = 0.65	p−value = 0 R = 0.73	p−value = 0 R = 0.72	p−value = 0 R = 0.9	p−value = 0 R = 0.87	p−value = 0 R = 0.59	p−value = 0 R = 0.77
	E2F1		p−value = 0, R = 0.47	p−value = 0, R =0.7	p−value = 0, R =0.85	p−value = 0, R =0.82	p−value = 0, R =0.83	p−value = 0, R =0.7	p−value = 0, R =0.57	p−value = 0, R =0.53	p−value = 0, R =0.59	p−value = 0, R =0.67	p−value = 0, R =0.88	p−value = 0, R =0.51	p−value = 0, R =0.86	p−value = 0, R =0.7	p−value = 0, R =0.72	p−value = 0, R =0.29	p−value = 0, R =0.75	p−value = 0 R = 0.69	p−value = 0 R = 0.82	p−value = 0 R = 0.65	p−value = 0 R = 0.67	p−value = 0, R =0.59	p−value = 0 R = 0.84	p−value = 0 R = 0.8	p−value = 0 R = 0.75	p−value = 0 R = 0.4	p−value = 0 R = 0.51
	BRCA1		p−value = 0, R = 0.48	p−value = 0, R = 0.38	p−value = 0, R = 0.72	p−value = 0, R = 0.76	p−value = 1.6e−12, R = 0.59	p−value = 0, R = 0.49	p−value = 0, R = 0.47	p−value = 0, R = 0.51	p−value = 0, R = 0.6	p−value = 0, R = 0.63	p−value = 0, R = 0.64	p−value = 0,R = 0.51	p−value =0, R= 0.69	p−value = 0, R = 0.48	p−value =0, R= 0.51	p−value = 1.6e-08, R = −0.19	p−value = 2.5e-11, R = 0.39	p−value = 0 R = 0.67	p−value = 0 R = 0.78	p−value = 0 R = 0.68	p−value = 0, R = 0.4	p−value = 2e−07 R = 0.43	p−value = 1e−08 R = 0.49	p−value = 0 R = 0.69	p−value = 0 R = 0.66	p−value = 0 R = 0.48	p−value = 0.00015 R = 0.22
	BRCA2		p−value = 0, R = 0.47	p−value = 0, R = 0.48	p−value = 0, R = 0.76	p−value = 0, R = 0.75	p−value = 0.00014, R = 0.34	p−value = 0, R = 0.37	p−value = 0, R = 0.52	p−value = 0, R = 0.42	p−value = 0, R = 0.43	p−value = 0, R = 0.46	p−value = 0, R = 0.55	p−value = 0, R = 0.39	p−value = 0, R = 0.73	p−value = 0, R = 0.51	p−value =0, R= 0.43	p−value = 0, R = 0.39	p−value = 1.7e-12, R = 0.42	p−value = 0 R = 0.54	p−value = 0 R = 0.66	p−value = 0 R = 0.73	p−value = 0, R = 0.41	p−value = 7.3e−07 R = 0.41	p−value = 0.0032 R = 0.27	p−value = 0 R = 0.76	p−value = 0 R = 0.71	p−value = 0 R = 0.38	p−value = 2.5e−12 R = −0.39
	CHK2		p−value = 0, R = 0.46	p−value =p−value = 0, R = 0.57	p−value = 0, R = 0.74	p−value = 0, R = 0.59	p−value =4.4e-16, R= -0.66	p−value =0, R= 46	p−value =0.0011, R= 0.18	p−value =0, R= 0.39	p−value =0, R= 0.43	p−value =0, R= 0.63	p−value =0, R= 0.76	p−value =2.3e-07, R= 0.2	p−value =0, R= 0.82	p−value =0, R= 0.48	p−value =0, R= 0.58	p−value =2.3e-10, R=0.22	p−value =0, R= 0.63	p−value = 8.8e−06 R = 0.3	p−value = 0 R = 0.85	p−value = 0 R = 0.76	p−value = 0.0018 R = 0.14	p−value = 6.9e−13 R = 0.57	p−value = 0.62 R = −0.046	p−value = 0 R = 0.76	p−value = 0 R = 0.77	p−value = 0 R = 0.45	p−value = 0 R = 0.63
	CYLD		p−value = 0.22, R = 0.059	p−value = 0.4, R = 0.023	p−value = 6e−06, R = −0.2	p−value = 6e−05, R = 0.14	p−value = 0.68, R = 0.039	p−value = 0.41, R = 0.033	p−value = 0.48, R = −0.038	p−value = 0.11, R = 0.069	p−value = 1.3e−15, R = −0.27	p−value = 4.9e−39, R = −0.43	p−value = 7.9e−12, R = 0.35	p−value = 0.82, R = −0.0092	p−value = 1.3e−10, R = −0.4	p−value = 1.8e−06, R= - 0.18	p−value = 0.18, R = −0.055	p−value = 0.57, R = −0.02	p−value = 2.8e−19, R = −0.51	p−value = 0.005 R = −0.2	p−value = 2.5e−08 R = 0.28	p−value = 0 R = 0.47	p−value = 2.5e−21 R = −0.4	p−value = 2.5e−16 R = −0.63	p−value = 1.1e−06 R = −0.43	p−value = 0.55 R = 0.015	p−value = 0.032 R = −0.059	p−value = 0.75 R = 0.13	p−value = 1.8e−43 R = −0.69
	ATM		p−value = 0.34, R = −0.046	p−value = 2.1e−18, R = −0.23	p−value = 5.3e−13, R = −0.32	p−value = 0.0031, R = 0.1	p−value = 0.86, R = 0.017	p−value = 0.25, R = −0.046	p−value = 0.98, R = 0.0013	p−value = 0.21, R = 0.055	p−value = 2.7e−13, R = −0.25	p−value = 1e−32, R = −0.4	p−value = 8.5e−08, R = −0.28	p−value = 0.62, R = 0.02	p−value = 5.3e−15, R = −0.47	p−value = 3e−04, R = 0.14	p−value = 0.072, R = −0.072	p−value = 0.01, R = −0.088	p−value = 1.7e−18, R = −0.5	p−value = 0.00022 R = −0.26	p−value = 1.4e−11 R = 0.34	p−value = 0 R = 0.54	p−value = 7.2e−28 R = −0.46	p−value = 1.2e−12 R = −0.56	p−value = 3e−05 R = −0.37	p−value = 4.8e−10 R = 0.15	p−value = 0.41 R = −0.023	p−value = 1.8e−05 R = −0.17	p−value = 4.7e−29 R = −0.58
	ATR		p−value = 2.5e−06, R = 0.22	p−value = 0.0045, R = 0.077	p−value = 0, R = 0.39	p−value = 0, R = 0.53	p−value = 0.00036, R = 0.32	p−value = 1.9e−10, R = 0.2	p−value = 0.057, R = 0.1	p−value = 0.011, R = 0.11	p−value = 0.83, R = −0.0074	p−value = 2.4e−06, R = 0.16	p−value = 0, R = 0.45	p−value = 0.43, R = 0.031	p−value = 0.043, R = 0.13	p−value = 0.00033, R = −0.14	p−value = 0, R = 0.36	p−value = 1.1e−11, R = −0.23	p−value = 0.25, R = −0.07	p−value = 0.076 R = −0.12	p−value = 0 R = 0.73	p−value = 0 R = 0.6	p−value = 0.48 R = −0.031	p−value = 0.0029 R = −0.25	p−value = 1.7e−05 R = 0.38	p−value = 0.15 R = 0.035	p−value = 0.84 R = 0.0055	p−value = 4.4e−13 R = 0.29	p−value = 3.5e−60 R = −0.77
	TP53		p−value = 6e−04, R = 0.16	p−value = 7e−10, R = 0.17	p−value = 0, R = 0.46	p−value = 0, R = 0.61	p−value = 0.88, R = −0.015	p−value = 0.22, R = 0.049	p−value = 1.9e−07, R = 0.28	p−value = 0, R = 0.4	p−value = 1e−08, R = 0.2	p−value = 0, R = 0.41	p−value = 0, R = 0.63	p−value = 0.0033, R = 0.12	p−value = 0, R = 0.62	p−value = 0.00012, R = 0.15	p−value = 0, R = 0.33	p−value = 0, R = 0.35	p−value = 2.3e−06, R = 0.29	p−value = 1.7e−08 R = 0.38	p−value = 0 R = 0.78	p−value = 0 R = 0.67	p−value = 0.0044 R = 0.13	p−value = 7.5e−08 R = 0.44	p−value = 6.2e−14 R = 0.62	p−value = 0 R = 0.61	p−value = 0 R = 0.69	p−value = 7.2e−06 R = 0.18	p−value = 0 R = 0.61
	TSPYL2		p−value =3.9e-06, R= -0.22	p−value =1.3e-40, R= -0.35	p−value =3.9e-22, R= -0.42	p−value =2.5e-53, R= -0.49	p−value =0.4, R= -0.078	p−value =7.9e-06, R= 0.18	p−value =0.95, R= 0.0033	p−value =0.21, R= -0.055	p−value =2e-25, R= -0.35	p−value =2e-57, R= -0.52	p−value =5.4e-13, R= -0.37	p−value =0.0026, R= -0.12	p−value =1.1e-23, R=- 0.58	p−value =1.9e-28, R=- 0.4	p−value =4.5e-17, R=- 0.33	p−value =2.1e-18, R=- 0.29	p−value =1.9e-22, R= - 0.55	p−value = 1.7e−06 R = −0.33	p−value = 0.47 R = 0.037	p−value = 0.59, R = 0.024	p−value = 3.1e−26 R = −0.44	p−value = 2.2e−15 R = −0.61	p−value = 8e−04 R = −0.3	p−value = 7.3e−13 R = −0.17	p−value = 3e−20 R = −0.25	p−value = 1e−14 R = −0.	p−value = 2.1e−45 R = −0.7
