# Supplementary material for: A Comprehensive Bioinformatics Analysis of UBE2C in Cancers
Source: Int J Mol Sci. 2019 May 7;20(9):2228. doi: 10.3390/ijms20092228 (PMC6539744; doi:10.3390/ijms20092228)
Supplement: Supplementary file 1 [file ijms-20-02228-s001.zip › ijms-486730 supplementary final/Table S2-Enrichment.Process-.xlsx]

## Sheet: enrichment.Process-3
#pathway ID	pathway description	observed gene count	false discovery rate	UBE2C nd TSPYL2	matching proteins in your network (IDs)	matching proteins in your network (labels)
GO.0009987	cellular process	75	0.000113	UBE2C	ENSP00000215631,ENSP00000216639,ENSP00000220514,ENSP00000221486,ENSP00000222693,ENSP00000232978,ENSP00000240423,ENSP00000240488,ENSP00000242776,ENSP00000247191,ENSP00000251496,ENSP00000256442,ENSP00000260363,ENSP00000261366,ENSP00000262460,ENSP00000263382,ENSP00000263753,ENSP00000264552,ENSP00000268043,ENSP00000270861,ENSP00000271452,ENSP00000274026,ENSP00000275517,ENSP00000278616,ENSP00000282074…	ASF1B,ATM,ATR,AUNIP,AURKB,BIRC5,BRCA1,BUB1,CAV1,CAV2,CCNA2,CCNB1,CCNB2,CDC25A,CDC25C,CDC45,CDCA3,CDCA5,CDKN1C,CDKN3,CENPA,CEP55,CHEK1,CHEK2,CKS2,DDX39A,DLGAP5,DSCC1,DSN1,ERCC6L,FAM54A,FEN1,GADD45B,GINS1,GTSE1,H2AFX,HIC1,HJURP,KIAA0101,KIF15,KIF18B,KIF20A,KIF23,KIF2C,KIF4A,KPNA2,KSR1,LMNB1,MKI67,MND1,NCAPG,NCAPH,NKTR,NUF2,NUSAP1,OIP5,PARPBP,PIF1,PLK4,POC1A,PRC1,RNASEH2A,SGOL1,SKA1,SKA3,SNRPB,SPC25…
GO.0044763	single-organism cellular process	72	2.36e-07	both	ENSP00000215631,ENSP00000216639,ENSP00000219097,ENSP00000220514,ENSP00000221486,ENSP00000222693,ENSP00000240423,ENSP00000240488,ENSP00000247191,ENSP00000251496,ENSP00000256442,ENSP00000260363,ENSP00000261366,ENSP00000262460,ENSP00000263382,ENSP00000263753,ENSP00000264552,ENSP00000268043,ENSP00000270861,ENSP00000271452,ENSP00000274026,ENSP00000275517,ENSP00000278616,ENSP00000282074,ENSP00000285116…	ASF1B,ATM,ATR,AUNIP,AURKB,BIRC5,BUB1,CAV1,CAV2,CCNA2,CCNB1,CCNB2,CCNF,CDC25A,CDC25C,CDC45,CDCA3,CDCA5,CDKN1C,CDKN3,CENPA,CEP55,CHEK1,CHEK2,CKS2,DLGAP5,DSCC1,DSN1,ERCC6L,FAM54A,FEN1,GADD45B,GINS1,GTSE1,HIC1,HJURP,KIAA0101,KIF15,KIF18B,KIF20A,KIF23,KIF2C,KIF4A,KPNA2,KSR1,LMNB1,MKI67,MND1,NCAPG,NCAPH,NUF2,NUSAP1,OIP5,ORC6,PARPBP,PIF1,PLK4,POC1A,PRC1,RNASEH2A,SGOL1,SKA1,SKA3,SPC25,STEAP4,TPX2,TSPYL2,…
GO.0008150	biological_process	70	0.0186	UBE2C	ENSP00000216639,ENSP00000220514,ENSP00000221486,ENSP00000222693,ENSP00000232978,ENSP00000240423,ENSP00000240488,ENSP00000242776,ENSP00000247191,ENSP00000251496,ENSP00000256442,ENSP00000257909,ENSP00000260363,ENSP00000261366,ENSP00000263382,ENSP00000263753,ENSP00000264552,ENSP00000268043,ENSP00000270861,ENSP00000271452,ENSP00000274026,ENSP00000275517,ENSP00000278616,ENSP00000282074,ENSP00000285116…	ASF1B,ATM,ATR,AUNIP,AURKB,BIRC5,BRCA1,CAV1,CAV2,CCNA2,CCNB1,CDC25A,CDC45,CDCA3,CDCA5,CDK1,CDKN1C,CDKN3,CENPA,CEP55,CHEK1,CHEK2,DDX39A,DLGAP5,DSCC1,DSN1,ERCC6L,FAM54A,FOXM1,GTSE1,H2AFX,HIC1,HJURP,KIAA0101,KIF15,KIF18B,KIF20A,KIF23,KIF2C,KIF4A,LMNB1,MND1,NCAPG,NCAPH,NKTR,NUF2,NUSAP1,OIP5,PARPBP,PIF1,PLK1,PLK4,POC1A,PRC1,RNASEH2A,SGOL1,SKA1,SKA3,SNRPB,SPC25,STEAP4,TPX2,TRAIP,TROAP,TTK,UBE2C,UBE2S,UB…
GO.0016043	cellular component organization	67	6.79e-21	both	ENSP00000216639,ENSP00000217026,ENSP00000219476,ENSP00000220514,ENSP00000222693,ENSP00000240423,ENSP00000247191,ENSP00000251496,ENSP00000256442,ENSP00000260363,ENSP00000261366,ENSP00000263382,ENSP00000263753,ENSP00000264552,ENSP00000268043,ENSP00000270861,ENSP00000271452,ENSP00000274026,ENSP00000275517,ENSP00000282074,ENSP00000285116,ENSP00000288207,ENSP00000296484,ENSP00000296509,ENSP00000298552…	ASF1B,AUNIP,AURKB,BIRC5,BRCA1,BUB1,CAV1,CAV2,CCNA2,CCNB1,CCNB2,CCNF,CDC20,CDC25A,CDC25C,CDC45,CDCA3,CDCA5,CDK1,CENPA,CEP55,CHEK1,CHEK2,CKS2,CYLD,DLGAP5,DSCC1,DSN1,ERCC6L,FAM54A,FEN1,H2AFX,HJURP,KIAA0101,KIF15,KIF18B,KIF20A,KIF23,KIF2C,KIF4A,LMNB1,MAD2L1,MKI67,MYBL2,NCAPG,NCAPH,NUF2,NUSAP1,OIP5,PIF1,PLK4,POC1A,PRC1,SGOL1,SKA1,SKA3,SNRPB,SPC25,TPX2,TSC1,TSC2,TSPYL2,TTK,UBE2C,UBE2S,VRK1,ZWINT
GO.0071840	cellular component organization or biogenesis	66	1.89e-19	both	ENSP00000216639,ENSP00000217026,ENSP00000219476,ENSP00000220514,ENSP00000222693,ENSP00000240423,ENSP00000247191,ENSP00000251496,ENSP00000256442,ENSP00000260363,ENSP00000261366,ENSP00000263382,ENSP00000263753,ENSP00000264552,ENSP00000268043,ENSP00000270861,ENSP00000271452,ENSP00000274026,ENSP00000275517,ENSP00000282074,ENSP00000285116,ENSP00000288207,ENSP00000296484,ENSP00000296509,ENSP00000300035…	ASF1B,AUNIP,AURKB,BIRC5,BRCA1,BUB1,CAV1,CAV2,CCNA2,CCNB1,CCNB2,CCNF,CDC20,CDC25A,CDC25C,CDC45,CDCA3,CDCA5,CDK1,CENPA,CEP55,CHEK1,CHEK2,CKS2,CYLD,DLGAP5,DSCC1,DSN1,ERCC6L,FAM54A,FEN1,H2AFX,HJURP,KIAA0101,KIF15,KIF18B,KIF20A,KIF23,KIF2C,KIF4A,LMNB1,MAD2L1,MKI67,MYBL2,NCAPG,NCAPH,NUF2,NUSAP1,OIP5,PIF1,PLK4,POC1A,PRC1,SGOL1,SKA1,SKA3,SNRPB,SPC25,TPX2,TSC2,TSPYL2,TTK,UBE2C,UBE2S,VRK1,ZWINT
GO.0044699	single-organism process	66	0.000709	both	ENSP00000215631,ENSP00000216639,ENSP00000219097,ENSP00000220514,ENSP00000221486,ENSP00000222693,ENSP00000240423,ENSP00000240488,ENSP00000242776,ENSP00000247191,ENSP00000251496,ENSP00000256442,ENSP00000260363,ENSP00000261366,ENSP00000263382,ENSP00000263753,ENSP00000264552,ENSP00000268043,ENSP00000270861,ENSP00000271452,ENSP00000274026,ENSP00000275517,ENSP00000278616,ENSP00000282074,ENSP00000285116…	ASF1B,ATM,ATR,AUNIP,AURKB,BIRC5,CAV1,CAV2,CCNA2,CCNB1,CCNF,CDC25A,CDC45,CDCA3,CDCA5,CDKN1C,CDKN3,CENPA,CEP55,CHEK1,CHEK2,DDX39A,DLGAP5,DSCC1,DSN1,ERCC6L,FAM54A,GADD45B,GTSE1,HIC1,HJURP,KIAA0101,KIF15,KIF18B,KIF20A,KIF23,KIF2C,KIF4A,KPNA2,KSR1,LMNB1,MND1,NCAPG,NCAPH,NUF2,NUSAP1,OIP5,ORC6,PARPBP,PIF1,PLK4,POC1A,PRC1,RNASEH2A,SGOL1,SKA1,SKA3,SPC25,STEAP4,TPX2,TSPYL2,UBE2C,UBE2S,UBE2T,VRK1,ZWINT
GO.0007049	cell cycle	63	3.6e-48	both	ENSP00000216639,ENSP00000219097,ENSP00000219476,ENSP00000220514,ENSP00000240423,ENSP00000240488,ENSP00000247191,ENSP00000251496,ENSP00000256442,ENSP00000260363,ENSP00000262460,ENSP00000263753,ENSP00000264552,ENSP00000270861,ENSP00000271452,ENSP00000274026,ENSP00000275517,ENSP00000278616,ENSP00000282074,ENSP00000285116,ENSP00000288207,ENSP00000298048,ENSP00000298552,ENSP00000300403,ENSP00000301633…	ATM,ATR,AUNIP,AURKB,BIRC5,BUB1,CCNA2,CCNB1,CCNB2,CCNF,CDC20,CDC25A,CDC25C,CDC45,CDCA3,CDCA5,CDKN1C,CDKN3,CENPA,CEP55,CHEK2,CKS2,CYLD,DLGAP5,DSCC1,DSN1,ERCC6L,FEN1,FOXM1,GINS1,GTSE1,H2AFX,HJURP,KIF15,KIF18B,KIF20A,KIF23,KIF2C,KIF4A,MELK,MKI67,MND1,NCAPG,NCAPH,NUF2,NUSAP1,OIP5,ORC6,PLK4,PRC1,RAD54L,SGOL1,SKA1,SKA3,SPC25,TPX2,TSC1,TSC2,TSPYL2,UBE2C,UBE2S,VRK1,ZWINT
GO.0008152	metabolic process	62	0.000621	both	ENSP00000216639,ENSP00000216911,ENSP00000217026,ENSP00000219476,ENSP00000221486,ENSP00000232978,ENSP00000240488,ENSP00000242776,ENSP00000247191,ENSP00000260363,ENSP00000262460,ENSP00000263382,ENSP00000264552,ENSP00000268043,ENSP00000270861,ENSP00000275517,ENSP00000278616,ENSP00000296509,ENSP00000298048,ENSP00000298552,ENSP00000300035,ENSP00000300093,ENSP00000301633,ENSP00000302530,ENSP00000303706…	ASF1B,ATM,ATR,AURKA,AURKB,BIRC5,BUB1,CAV1,CCNF,CDC20,CDC25A,CDC25C,CDC45,CDCA3,CDCA5,CDK1,CDKN1C,CDKN3,CHEK1,CHEK2,DDX39A,DLGAP5,DSCC1,ERCC6L,FAM54A,FEN1,FOXM1,GINS1,H2AFX,HIC1,KIAA0101,KIF15,KIF18B,KIF20A,KIF23,KIF2C,KIF4A,KPNA2,KSR1,MAD2L1,MELK,MKI67,MND1,MYBL2,NEK2,NKTR,PARPBP,PIF1,PLK1,PLK4,RNASEH2A,SNRPB,STEAP4,TRAIP,TSC1,TSC2,TSPYL2,TTK,UBE2C,UBE2S,UBE2T,VRK1
GO.0006996	organelle organization	61	2.95e-27	both	ENSP00000216639,ENSP00000217026,ENSP00000220514,ENSP00000222693,ENSP00000240423,ENSP00000247191,ENSP00000251496,ENSP00000256442,ENSP00000260363,ENSP00000263382,ENSP00000263753,ENSP00000264552,ENSP00000268043,ENSP00000270861,ENSP00000271452,ENSP00000274026,ENSP00000275517,ENSP00000282074,ENSP00000285116,ENSP00000288207,ENSP00000296509,ENSP00000300035,ENSP00000300403,ENSP00000301633,ENSP00000302530…	ASF1B,AUNIP,AURKB,BIRC5,BRCA1,BUB1,CAV1,CAV2,CCNA2,CCNB1,CCNB2,CCNF,CDC20,CDC25A,CDC25C,CDC45,CDCA3,CDCA5,CDK1,CENPA,CEP55,CHEK1,CHEK2,CKS2,DLGAP5,DSCC1,DSN1,ERCC6L,FAM54A,FEN1,H2AFX,HJURP,KIAA0101,KIF15,KIF18B,KIF20A,KIF23,KIF2C,KIF4A,MAD2L1,MKI67,MYBL2,NCAPG,NCAPH,NUF2,NUSAP1,OIP5,PIF1,PLK4,PRC1,SGOL1,SKA1,SKA3,SPC25,TPX2,TSPYL2,TTK,UBE2C,UBE2S,VRK1,ZWINT
GO.0065007	biological regulation	60	0.00499	both	ENSP00000216639,ENSP00000217026,ENSP00000222693,ENSP00000242776,ENSP00000247191,ENSP00000256442,ENSP00000260363,ENSP00000263382,ENSP00000263753,ENSP00000264552,ENSP00000268043,ENSP00000270861,ENSP00000271452,ENSP00000274026,ENSP00000275517,ENSP00000278616,ENSP00000282074,ENSP00000285116,ENSP00000296509,ENSP00000300035,ENSP00000300093,ENSP00000300403,ENSP00000301633,ENSP00000303706,ENSP00000305480…	ASF1B,ATM,ATR,AURKB,BIRC5,BRCA1,CAV1,CAV2,CCNA2,CCNB1,CCNF,CDC25A,CDC25C,CDC45,CDCA5,CDKN1C,CDKN3,CENPA,CHEK2,DDX39A,DLGAP5,DSCC1,DSN1,ERCC6L,FEN1,FOXM1,GTSE1,H2AFX,HIC1,HJURP,KIAA0101,KIF15,KIF18B,KIF23,KIF2C,KIF4A,KPNA2,MAD2L1,MYBL2,NUF2,NUSAP1,PARPBP,PIF1,PLK1,PLK4,PRC1,SGOL1,SKA1,SKA3,SNRPB,SPC25,STEAP4,TPX2,TRAIP,TSPYL2,TTK,UBE2C,UBE2S,VRK1,ZWINT
GO.0022402	cell cycle process	58	2.04e-47	UBE2C	ENSP00000216639,ENSP00000219097,ENSP00000219476,ENSP00000220514,ENSP00000240423,ENSP00000247191,ENSP00000251496,ENSP00000256442,ENSP00000260363,ENSP00000263753,ENSP00000264552,ENSP00000270861,ENSP00000271452,ENSP00000274026,ENSP00000275517,ENSP00000278616,ENSP00000282074,ENSP00000285116,ENSP00000288207,ENSP00000298048,ENSP00000298552,ENSP00000300403,ENSP00000301633,ENSP00000302530,ENSP00000303706…	ATM,ATR,AUNIP,AURKB,BIRC5,BUB1,CCNA2,CCNB1,CCNB2,CCNF,CDC20,CDC25A,CDC25C,CDC45,CDCA3,CDCA5,CDKN1C,CDKN3,CENPA,CEP55,CHEK2,CKS2,DLGAP5,DSCC1,DSN1,ERCC6L,FEN1,FOXM1,GTSE1,H2AFX,KIF15,KIF18B,KIF20A,KIF23,KIF2C,KIF4A,MELK,MKI67,NCAPG,NCAPH,NUF2,NUSAP1,OIP5,ORC6,PLK4,PRC1,RAD54L,SGOL1,SKA1,SKA3,SPC25,TPX2,TSC1,TSC2,UBE2C,UBE2S,VRK1,ZWINT
GO.0050789	regulation of biological process	58	0.00736	both	ENSP00000216639,ENSP00000217026,ENSP00000222693,ENSP00000242776,ENSP00000247191,ENSP00000256442,ENSP00000260363,ENSP00000263382,ENSP00000263753,ENSP00000264552,ENSP00000268043,ENSP00000270861,ENSP00000271452,ENSP00000274026,ENSP00000275517,ENSP00000278616,ENSP00000282074,ENSP00000285116,ENSP00000288207,ENSP00000296509,ENSP00000300035,ENSP00000300093,ENSP00000300403,ENSP00000301633,ENSP00000303706…	ASF1B,ATM,ATR,AURKB,BIRC5,BRCA1,CAV1,CAV2,CCNA2,CCNB1,CCNB2,CCNF,CDC25A,CDC25C,CDC45,CDCA5,CDKN1C,CDKN3,CENPA,CHEK2,DDX39A,DLGAP5,DSCC1,DSN1,ERCC6L,FOXM1,GTSE1,H2AFX,HIC1,HJURP,KIAA0101,KIF18B,KIF23,KIF2C,KPNA2,MAD2L1,MYBL2,NEK2,NUF2,NUSAP1,PARPBP,PIF1,PLK1,PLK4,PRC1,SGOL1,SKA1,SKA3,SNRPB,SPC25,TPX2,TRAIP,TSPYL2,TTK,UBE2C,UBE2S,VRK1,ZWINT
GO.0050794	regulation of cellular process	57	0.00546	both	ENSP00000216639,ENSP00000217026,ENSP00000222693,ENSP00000247191,ENSP00000256442,ENSP00000260363,ENSP00000263382,ENSP00000263753,ENSP00000264552,ENSP00000268043,ENSP00000270861,ENSP00000271452,ENSP00000274026,ENSP00000275517,ENSP00000278616,ENSP00000282074,ENSP00000285116,ENSP00000288207,ENSP00000296509,ENSP00000300035,ENSP00000300093,ENSP00000300403,ENSP00000301633,ENSP00000303706,ENSP00000314080…	ASF1B,ATM,ATR,AURKB,BIRC5,BRCA1,CAV1,CAV2,CCNA2,CCNB1,CCNB2,CCNF,CDC25A,CDC25C,CDC45,CDCA5,CDKN1C,CDKN3,CENPA,CHEK2,DLGAP5,DSCC1,DSN1,ERCC6L,FOXM1,GTSE1,H2AFX,HIC1,HJURP,KIAA0101,KIF18B,KIF23,KIF2C,KPNA2,MAD2L1,MYBL2,NEK2,NUF2,NUSAP1,PARPBP,PIF1,PLK1,PLK4,PRC1,SGOL1,SKA1,SKA3,SNRPB,SPC25,TPX2,TRAIP,TSPYL2,TTK,UBE2C,UBE2S,VRK1,ZWINT
GO.1902589	single-organism organelle organization	56	1.89e-30	UBE2C	ENSP00000216639,ENSP00000217026,ENSP00000220514,ENSP00000222693,ENSP00000240423,ENSP00000247191,ENSP00000251496,ENSP00000256442,ENSP00000260363,ENSP00000263753,ENSP00000264552,ENSP00000268043,ENSP00000270861,ENSP00000271452,ENSP00000274026,ENSP00000275517,ENSP00000282074,ENSP00000285116,ENSP00000288207,ENSP00000296509,ENSP00000300035,ENSP00000300403,ENSP00000301633,ENSP00000302530,ENSP00000303706…	AUNIP,AURKB,BIRC5,BRCA1,BUB1,CAV1,CAV2,CCNA2,CCNB1,CCNB2,CCNF,CDC20,CDC25A,CDC25C,CDCA3,CDCA5,CDK1,CENPA,CEP55,CHEK1,CHEK2,CKS2,DLGAP5,DSCC1,DSN1,ERCC6L,FEN1,KIAA0101,KIF15,KIF18B,KIF20A,KIF23,KIF2C,KIF4A,MAD2L1,MKI67,MYBL2,NCAPG,NCAPH,NUF2,NUSAP1,OIP5,PIF1,PLK4,PRC1,RAD54L,SGOL1,SKA1,SKA3,SPC25,TPX2,TTK,UBE2C,UBE2S,VRK1,ZWINT
GO.0044237	cellular metabolic process	54	0.00581	both	ENSP00000216639,ENSP00000216911,ENSP00000217026,ENSP00000219476,ENSP00000221486,ENSP00000232978,ENSP00000240488,ENSP00000242776,ENSP00000247191,ENSP00000262460,ENSP00000263382,ENSP00000264552,ENSP00000268043,ENSP00000270861,ENSP00000275517,ENSP00000278616,ENSP00000296509,ENSP00000298048,ENSP00000298552,ENSP00000300035,ENSP00000300093,ENSP00000301633,ENSP00000302530,ENSP00000303706,ENSP00000305480…	ASF1B,ATM,ATR,AURKA,AURKB,BIRC5,BUB1,CAV1,CCNF,CDC20,CDC25A,CDC25C,CDC45,CDCA3,CDCA5,CDK1,CDKN1C,CDKN3,CHEK1,CHEK2,DDX39A,DLGAP5,DSCC1,FAM54A,FEN1,FOXM1,GINS1,H2AFX,HIC1,KIAA0101,KPNA2,KSR1,MAD2L1,MELK,MKI67,MND1,MYBL2,NEK2,NKTR,PARPBP,PIF1,PLK1,PLK4,RNASEH2A,SNRPB,TRAIP,TSC1,TSC2,TSPYL2,TTK,UBE2C,UBE2S,UBE2T,VRK1
GO.0000278	mitotic cell cycle	53	1.12e-45	UBE2C	ENSP00000216639,ENSP00000219097,ENSP00000220514,ENSP00000240423,ENSP00000247191,ENSP00000251496,ENSP00000256442,ENSP00000260363,ENSP00000262460,ENSP00000263753,ENSP00000264552,ENSP00000270861,ENSP00000271452,ENSP00000274026,ENSP00000275517,ENSP00000278616,ENSP00000282074,ENSP00000285116,ENSP00000288207,ENSP00000298048,ENSP00000300093,ENSP00000300403,ENSP00000301633,ENSP00000302530,ENSP00000303706…	ATM,AURKB,BIRC5,BUB1,CCNA2,CCNB1,CCNB2,CCNF,CDC20,CDC25A,CDC25C,CDC45,CDCA3,CDCA5,CDKN3,CENPA,CEP55,CHEK1,CHEK2,DLGAP5,DSCC1,DSN1,ERCC6L,FEN1,FOXM1,GINS1,GTSE1,KIF15,KIF18B,KIF20A,KIF23,KIF2C,KIF4A,MELK,NCAPG,NCAPH,NUF2,NUSAP1,OIP5,ORC6,PLK1,PLK4,PRC1,SGOL1,SKA1,SKA3,SPC25,TPX2,TTK,UBE2C,UBE2S,VRK1,ZWINT
GO.0044238	primary metabolic process	53	0.0163	both	ENSP00000216639,ENSP00000216911,ENSP00000217026,ENSP00000219476,ENSP00000221486,ENSP00000232978,ENSP00000240488,ENSP00000242776,ENSP00000247191,ENSP00000262460,ENSP00000263382,ENSP00000264552,ENSP00000268043,ENSP00000270861,ENSP00000275517,ENSP00000278616,ENSP00000296509,ENSP00000298048,ENSP00000298552,ENSP00000300035,ENSP00000300093,ENSP00000301633,ENSP00000302530,ENSP00000303706,ENSP00000305480…	ASF1B,ATM,ATR,AURKA,AURKB,BIRC5,BUB1,CAV1,CCNF,CDC20,CDC25A,CDC25C,CDC45,CDCA3,CDCA5,CDK1,CDKN1C,CDKN3,CHEK1,CHEK2,DDX39A,DLGAP5,DSCC1,FEN1,FOXM1,GINS1,H2AFX,HIC1,KIAA0101,KPNA2,KSR1,MAD2L1,MELK,MKI67,MND1,MYBL2,NEK2,NKTR,PARPBP,PIF1,PLK1,PLK4,RNASEH2A,SNRPB,TRAIP,TSC1,TSC2,TSPYL2,TTK,UBE2C,UBE2S,UBE2T,VRK1
GO.0071704	organic substance metabolic process	53	0.0287	both	ENSP00000216639,ENSP00000216911,ENSP00000217026,ENSP00000219476,ENSP00000221486,ENSP00000232978,ENSP00000240488,ENSP00000242776,ENSP00000247191,ENSP00000262460,ENSP00000263382,ENSP00000264552,ENSP00000268043,ENSP00000270861,ENSP00000275517,ENSP00000278616,ENSP00000296509,ENSP00000298048,ENSP00000298552,ENSP00000300035,ENSP00000300093,ENSP00000301633,ENSP00000302530,ENSP00000303706,ENSP00000305480…	ASF1B,ATM,ATR,AURKA,AURKB,BIRC5,BUB1,CAV1,CCNF,CDC20,CDC25A,CDC25C,CDC45,CDCA3,CDCA5,CDK1,CDKN1C,CDKN3,CHEK1,CHEK2,DDX39A,DLGAP5,DSCC1,FEN1,FOXM1,GINS1,H2AFX,HIC1,KIAA0101,KPNA2,KSR1,MAD2L1,MELK,MKI67,MND1,MYBL2,NEK2,NKTR,PARPBP,PIF1,PLK1,PLK4,RNASEH2A,SNRPB,TRAIP,TSC1,TSC2,TSPYL2,TTK,UBE2C,UBE2S,UBE2T,VRK1
GO.0044260	cellular macromolecule metabolic process	52	6.27e-05	both	ENSP00000216639,ENSP00000216911,ENSP00000217026,ENSP00000219476,ENSP00000221486,ENSP00000232978,ENSP00000240488,ENSP00000242776,ENSP00000247191,ENSP00000262460,ENSP00000263382,ENSP00000264552,ENSP00000268043,ENSP00000270861,ENSP00000275517,ENSP00000278616,ENSP00000296509,ENSP00000298048,ENSP00000298552,ENSP00000300035,ENSP00000300093,ENSP00000301633,ENSP00000302530,ENSP00000303706,ENSP00000305480…	ASF1B,ATM,ATR,AURKA,AURKB,BIRC5,BUB1,CAV1,CCNF,CDC20,CDC25A,CDC25C,CDC45,CDCA3,CDCA5,CDK1,CDKN3,CHEK1,CHEK2,DDX39A,DLGAP5,DSCC1,FEN1,FOXM1,GINS1,H2AFX,HIC1,KIAA0101,KPNA2,KSR1,MAD2L1,MELK,MKI67,MND1,MYBL2,NEK2,NKTR,PARPBP,PIF1,PLK1,PLK4,RNASEH2A,SNRPB,TRAIP,TSC1,TSC2,TSPYL2,TTK,UBE2C,UBE2S,UBE2T,VRK1
GO.0050896	response to stimulus	52	0.000127	TSPYL2	ENSP00000215631,ENSP00000216639,ENSP00000216911,ENSP00000221486,ENSP00000222693,ENSP00000242776,ENSP00000256442,ENSP00000260363,ENSP00000263753,ENSP00000268043,ENSP00000271452,ENSP00000274026,ENSP00000275517,ENSP00000278616,ENSP00000282074,ENSP00000285116,ENSP00000287598,ENSP00000296509,ENSP00000298552,ENSP00000300035,ENSP00000300093,ENSP00000301633,ENSP00000302530,ENSP00000303706,ENSP00000305480…	ATM,ATR,AURKA,AURKB,BIRC5,BRCA1,BUB1,BUB1B,CAV1,CAV2,CCNA2,CCNB1,CDC20,CDC25A,CDC25C,CDC45,CDCA5,CENPA,CHEK1,CYLD,DDX39A,DSN1,ERCC6L,FEN1,GADD45B,GTSE1,H2AFX,HIC1,KIAA0101,KIF15,KIF23,KIF2C,KIF4A,KPNA2,KSR1,MAD2L1,MKI67,NUF2,PARPBP,PIF1,PLK1,PRC1,RNASEH2A,SGOL1,SKA1,SNRPB,SPC25,TSC1,TSPYL2,UBE2T,VRK1,ZWINT
GO.1903047	mitotic cell cycle process	51	3.14e-45	UBE2C	ENSP00000216639,ENSP00000219097,ENSP00000220514,ENSP00000240423,ENSP00000247191,ENSP00000251496,ENSP00000256442,ENSP00000260363,ENSP00000263753,ENSP00000264552,ENSP00000270861,ENSP00000271452,ENSP00000274026,ENSP00000275517,ENSP00000278616,ENSP00000282074,ENSP00000285116,ENSP00000288207,ENSP00000298048,ENSP00000300093,ENSP00000300403,ENSP00000301633,ENSP00000302530,ENSP00000303706,ENSP00000308450…	ATM,AURKB,BIRC5,BUB1,CCNA2,CCNB1,CCNB2,CCNF,CDC20,CDC25A,CDC25C,CDC45,CDCA3,CDCA5,CDKN3,CENPA,CEP55,CHEK1,CHEK2,DLGAP5,DSCC1,DSN1,ERCC6L,FOXM1,GTSE1,KIF15,KIF18B,KIF20A,KIF23,KIF2C,KIF4A,MELK,NCAPG,NCAPH,NUF2,NUSAP1,OIP5,ORC6,PLK1,PLK4,PRC1,SGOL1,SKA1,SKA3,SPC25,TPX2,TTK,UBE2C,UBE2S,VRK1,ZWINT
GO.0051716	cellular response to stimulus	49	2.65e-05	TSPYL2	ENSP00000216639,ENSP00000221486,ENSP00000222693,ENSP00000242776,ENSP00000256442,ENSP00000263753,ENSP00000268043,ENSP00000271452,ENSP00000274026,ENSP00000275517,ENSP00000278616,ENSP00000282074,ENSP00000285116,ENSP00000287598,ENSP00000296509,ENSP00000298552,ENSP00000300035,ENSP00000300093,ENSP00000301633,ENSP00000302530,ENSP00000303706,ENSP00000305480,ENSP00000308450,ENSP00000308928,ENSP00000314080…	ATM,ATR,AURKB,BIRC5,BRCA1,BUB1,BUB1B,CAV1,CAV2,CCNA2,CCNB1,CDC20,CDC25A,CDC25C,CDC45,CDCA5,CENPA,CHEK1,CHEK2,CYLD,DDX39A,DSN1,ERCC6L,FEN1,FOXM1,GTSE1,H2AFX,HIC1,KIAA0101,KIF2C,KPNA2,KSR1,MAD2L1,MKI67,NUF2,PARPBP,PIF1,PLK1,PRC1,RNASEH2A,SGOL1,SKA1,SNRPB,SPC25,TSC1,TSPYL2,UBE2T,VRK1,ZWINT
GO.0048285	organelle fission	46	5.68e-47	UBE2C	ENSP00000216639,ENSP00000217026,ENSP00000220514,ENSP00000240423,ENSP00000247191,ENSP00000251496,ENSP00000256442,ENSP00000260363,ENSP00000263753,ENSP00000264552,ENSP00000271452,ENSP00000274026,ENSP00000275517,ENSP00000278616,ENSP00000282074,ENSP00000285116,ENSP00000288207,ENSP00000296509,ENSP00000300403,ENSP00000301633,ENSP00000302530,ENSP00000303706,ENSP00000308450,ENSP00000319417,ENSP00000321656…	ATM,AURKB,BIRC5,BRCA2,BUB1,CCNA2,CCNB1,CCNB2,CCNF,CDC20,CDC25A,CDC25C,CDCA3,CDCA5,CDK1,CEP55,CHEK2,CKS2,DLGAP5,DSCC1,DSN1,ERCC6L,FAM54A,KIF15,KIF18B,KIF23,KIF2C,KIF4A,MAD2L1,MKI67,MYBL2,NCAPG,NCAPH,NUF2,NUSAP1,OIP5,RAD54L,SGOL1,SKA1,SKA3,SPC25,TPX2,UBE2C,UBE2S,VRK1,ZWINT
GO.0000280	nuclear division	45	1.06e-46	UBE2C	ENSP00000216639,ENSP00000217026,ENSP00000220514,ENSP00000240423,ENSP00000247191,ENSP00000251496,ENSP00000256442,ENSP00000260363,ENSP00000263753,ENSP00000264552,ENSP00000271452,ENSP00000274026,ENSP00000275517,ENSP00000278616,ENSP00000282074,ENSP00000285116,ENSP00000288207,ENSP00000296509,ENSP00000300403,ENSP00000301633,ENSP00000302530,ENSP00000303706,ENSP00000308450,ENSP00000319417,ENSP00000321656…	ATM,AURKB,BIRC5,BRCA2,BUB1,CCNA2,CCNB1,CCNB2,CCNF,CDC20,CDC25A,CDC25C,CDCA3,CDCA5,CDK1,CEP55,CHEK2,CKS2,DLGAP5,DSCC1,DSN1,ERCC6L,KIF15,KIF18B,KIF23,KIF2C,KIF4A,MAD2L1,MKI67,MYBL2,NCAPG,NCAPH,NUF2,NUSAP1,OIP5,RAD54L,SGOL1,SKA1,SKA3,SPC25,TPX2,UBE2C,UBE2S,VRK1,ZWINT
GO.0051301	cell division	44	2.02e-43	UBE2C	ENSP00000216639,ENSP00000216911,ENSP00000220514,ENSP00000240423,ENSP00000251496,ENSP00000256442,ENSP00000260363,ENSP00000263753,ENSP00000264552,ENSP00000271452,ENSP00000274026,ENSP00000275517,ENSP00000282074,ENSP00000285116,ENSP00000287598,ENSP00000288207,ENSP00000296509,ENSP00000300093,ENSP00000300403,ENSP00000301633,ENSP00000302530,ENSP00000303706,ENSP00000308450,ENSP00000319417,ENSP00000321656…	AURKA,AURKB,BIRC5,BRCA2,BUB1,BUB1B,CCNA2,CCNB1,CCNB2,CCNF,CDC20,CDC25A,CDC25C,CDCA3,CDCA5,CDK1,CEP55,CHEK2,CKS2,DSN1,ERCC6L,KIF18B,KIF20A,KIF23,KIF2C,KIF4A,MAD2L1,NCAPG,NCAPH,NEK2,NUF2,NUSAP1,OIP5,PLK1,PRC1,SGOL1,SKA1,SKA3,SPC25,TPX2,UBE2C,UBE2S,VRK1,ZWINT
GO.0007067	mitotic nuclear division	41	1.79e-44	UBE2C	ENSP00000216639,ENSP00000217026,ENSP00000220514,ENSP00000240423,ENSP00000247191,ENSP00000251496,ENSP00000256442,ENSP00000260363,ENSP00000263753,ENSP00000264552,ENSP00000271452,ENSP00000274026,ENSP00000275517,ENSP00000282074,ENSP00000285116,ENSP00000288207,ENSP00000296509,ENSP00000300093,ENSP00000300403,ENSP00000301633,ENSP00000302530,ENSP00000303706,ENSP00000308450,ENSP00000319417,ENSP00000321656…	AURKB,BIRC5,BUB1,CCNA2,CCNB1,CCNB2,CCNF,CDC20,CDC25A,CDC25C,CDCA3,CDCA5,CDK1,CEP55,CHEK2,DLGAP5,DSCC1,DSN1,ERCC6L,KIF15,KIF18B,KIF23,KIF2C,KIF4A,MAD2L1,MYBL2,NCAPG,NCAPH,NUF2,NUSAP1,OIP5,PLK1,SGOL1,SKA1,SKA3,SPC25,TPX2,UBE2C,UBE2S,VRK1,ZWINT
GO.0051726	regulation of cell cycle	40	7.56e-26	both	ENSP00000215631,ENSP00000216911,ENSP00000217026,ENSP00000219476,ENSP00000222693,ENSP00000247191,ENSP00000256442,ENSP00000260363,ENSP00000270861,ENSP00000275517,ENSP00000278616,ENSP00000288207,ENSP00000296509,ENSP00000298552,ENSP00000300035,ENSP00000300093,ENSP00000300403,ENSP00000301633,ENSP00000302530,ENSP00000303706,ENSP00000308928,ENSP00000321656,ENSP00000335357,ENSP00000342307,ENSP00000348838…	ATM,AURKA,AURKB,BIRC5,BRCA1,BRCA2,BUB1,CAV2,CCNB1,CCNB2,CCNF,CDC25A,CDC25C,CDC45,CDCA5,CDKN1C,CDKN3,CHEK1,CHEK2,CKS2,CYLD,DLGAP5,FOXM1,GADD45B,GTSE1,KIAA0101,KIF23,MAD2L1,MYBL2,NEK2,NUSAP1,PLK1,PLK4,TPX2,TSC1,TSC2,TSPYL2,TTK,UBE2C,ZWINT
GO.0060255	regulation of macromolecule metabolic process	39	0.00961	both	ENSP00000216911,ENSP00000217026,ENSP00000222693,ENSP00000242776,ENSP00000247191,ENSP00000263382,ENSP00000264552,ENSP00000268043,ENSP00000274026,ENSP00000278616,ENSP00000287598,ENSP00000296509,ENSP00000300093,ENSP00000300403,ENSP00000301633,ENSP00000302530,ENSP00000303706,ENSP00000308450,ENSP00000308928,ENSP00000314080,ENSP00000321656,ENSP00000322180,ENSP00000323178,ENSP00000332455,ENSP00000335357…	ASF1B,ATM,ATR,AURKA,AURKB,BIRC5,BRCA1,BUB1,BUB1B,CAV1,CAV2,CCNA2,CDC20,CDC25A,CDC25C,CDC45,CDK1,CDKN3,CHEK1,CHEK2,CYLD,DDX39A,DLGAP5,DSCC1,FOXM1,H2AFX,HIC1,KPNA2,KSR1,MAD2L1,MYBL2,PARPBP,PIF1,PLK1,TPX2,TSPYL2,TTK,UBE2C,UBE2S
GO.0031323	regulation of cellular metabolic process	39	0.022	both	ENSP00000216911,ENSP00000217026,ENSP00000222693,ENSP00000247191,ENSP00000263382,ENSP00000264552,ENSP00000268043,ENSP00000274026,ENSP00000278616,ENSP00000287598,ENSP00000296509,ENSP00000300093,ENSP00000300403,ENSP00000301633,ENSP00000302530,ENSP00000303706,ENSP00000308450,ENSP00000308928,ENSP00000314080,ENSP00000321656,ENSP00000322180,ENSP00000323178,ENSP00000332455,ENSP00000335357,ENSP00000339191…	ASF1B,ATM,ATR,AURKA,AURKB,BIRC5,BRCA1,BUB1,BUB1B,CAV1,CAV2,CCNA2,CDC20,CDC25A,CDC25C,CDC45,CDK1,CDKN3,CHEK1,CHEK2,CYLD,DLGAP5,DSCC1,FOXM1,H2AFX,HIC1,KPNA2,KSR1,MAD2L1,MYBL2,PARPBP,PIF1,PLK1,SNRPB,TPX2,TSPYL2,TTK,UBE2C,UBE2S
GO.0048522	positive regulation of cellular process	38	0.000347	UBE2C	ENSP00000217026,ENSP00000219476,ENSP00000222693,ENSP00000247191,ENSP00000256442,ENSP00000260363,ENSP00000264552,ENSP00000270861,ENSP00000274026,ENSP00000275517,ENSP00000278616,ENSP00000296509,ENSP00000298048,ENSP00000298552,ENSP00000300093,ENSP00000300403,ENSP00000301633,ENSP00000302530,ENSP00000308928,ENSP00000314080,ENSP00000323178,ENSP00000339191,ENSP00000342307,ENSP00000343741,ENSP00000348838…	ATM,ATR,AURKB,BIRC5,BRCA1,BUB1,CAV1,CAV2,CCNA2,CCNB1,CDC45,CDCA5,CDK1,CDKN1C,CHEK1,CHEK2,CYLD,DLGAP5,FOXM1,GTSE1,H2AFX,HIC1,KIF23,KSR1,MAD2L1,MELK,MYBL2,NUSAP1,PLK1,PLK4,RAD51,SNRPB,TPX2,TSC1,TSC2,TTK,UBE2C,UBE2S
GO.0080090	regulation of primary metabolic process	38	0.0221	both	ENSP00000216911,ENSP00000217026,ENSP00000222693,ENSP00000247191,ENSP00000263382,ENSP00000264552,ENSP00000268043,ENSP00000274026,ENSP00000278616,ENSP00000287598,ENSP00000296509,ENSP00000300093,ENSP00000300403,ENSP00000301633,ENSP00000302530,ENSP00000303706,ENSP00000308450,ENSP00000308928,ENSP00000314080,ENSP00000321656,ENSP00000322180,ENSP00000323178,ENSP00000332455,ENSP00000335357,ENSP00000339191…	ASF1B,ATM,ATR,AURKA,AURKB,BIRC5,BRCA1,BUB1,BUB1B,CAV1,CAV2,CCNA2,CDC20,CDC25A,CDC25C,CDC45,CDK1,CDKN3,CHEK1,CHEK2,CYLD,DLGAP5,DSCC1,FOXM1,H2AFX,HIC1,KPNA2,KSR1,MAD2L1,MYBL2,PARPBP,PIF1,PLK1,TPX2,TSPYL2,TTK,UBE2C,UBE2S
GO.0048518	positive regulation of biological process	37	0.0129	UBE2C	ENSP00000217026,ENSP00000222693,ENSP00000247191,ENSP00000256442,ENSP00000260363,ENSP00000264552,ENSP00000270861,ENSP00000274026,ENSP00000275517,ENSP00000278616,ENSP00000296509,ENSP00000298048,ENSP00000298552,ENSP00000300093,ENSP00000300403,ENSP00000301633,ENSP00000302530,ENSP00000308928,ENSP00000314080,ENSP00000323178,ENSP00000339191,ENSP00000342307,ENSP00000343741,ENSP00000348838,ENSP00000358813…	ATM,ATR,AURKB,BIRC5,BRCA1,BUB1,CAV1,CAV2,CCNA2,CCNB1,CDC45,CDCA5,CDK1,CDKN1C,CHEK1,CHEK2,CYLD,DLGAP5,FOXM1,GTSE1,H2AFX,HIC1,KIF23,KSR1,MAD2L1,MELK,MYBL2,NUSAP1,PLK1,PLK4,RAD51,SNRPB,TPX2,TSC1,TTK,UBE2C,UBE2S
GO.0006464	cellular protein modification process	36	2.55e-08	UBE2C	ENSP00000216639,ENSP00000216911,ENSP00000232978,ENSP00000247191,ENSP00000256442,ENSP00000264552,ENSP00000270861,ENSP00000278616,ENSP00000287598,ENSP00000298048,ENSP00000300093,ENSP00000301633,ENSP00000302530,ENSP00000303706,ENSP00000308450,ENSP00000308928,ENSP00000321656,ENSP00000322180,ENSP00000323178,ENSP00000328203,ENSP00000335357,ENSP00000339191,ENSP00000343741,ENSP00000348838,ENSP00000355966…	ATM,ATR,AURKA,AURKB,BIRC5,BRCA1,BRCA2,BUB1,BUB1B,CAV1,CCNB1,CCNF,CDC20,CDC25A,CDC25C,CDCA3,CDK1,CDKN3,CHEK1,CHEK2,CYLD,DLGAP5,DSCC1,KSR1,MELK,NEK2,NKTR,PLK1,PLK4,SNRPB,TRAIP,TTK,UBE2C,UBE2S,UBE2T,VRK1
GO.0023052	signaling	36	0.0207	TSPYL2	ENSP00000216639,ENSP00000222693,ENSP00000247191,ENSP00000263753,ENSP00000271452,ENSP00000274026,ENSP00000278616,ENSP00000282074,ENSP00000285116,ENSP00000287598,ENSP00000296509,ENSP00000298552,ENSP00000300093,ENSP00000301633,ENSP00000302530,ENSP00000308450,ENSP00000308928,ENSP00000314080,ENSP00000321656,ENSP00000323178,ENSP00000332455,ENSP00000334675,ENSP00000336868,ENSP00000339191,ENSP00000342307…	ATM,AURKB,BIRC5,BRCA1,BRCA2,BUB1,BUB1B,CAV1,CAV2,CCNA2,CDC20,CDC25C,CDK1,CENPA,CHEK2,CYLD,DLGAP5,DSN1,ERCC6L,FOXM1,GTSE1,HIC1,KIF2C,KPNA2,KSR1,MAD2L1,NUF2,PLK1,PRC1,SGOL1,SKA1,SPC25,TSC1,TSPYL2,VRK1,ZWINT
GO.0007154	cell communication	36	0.0294	TSPYL2	ENSP00000216639,ENSP00000220514,ENSP00000222693,ENSP00000263753,ENSP00000271452,ENSP00000274026,ENSP00000278616,ENSP00000282074,ENSP00000285116,ENSP00000287598,ENSP00000296509,ENSP00000298552,ENSP00000300093,ENSP00000301633,ENSP00000302530,ENSP00000308450,ENSP00000308928,ENSP00000314080,ENSP00000321656,ENSP00000323178,ENSP00000332455,ENSP00000334675,ENSP00000336868,ENSP00000339191,ENSP00000342307…	ATM,AURKB,BIRC5,BRCA1,BRCA2,BUB1,BUB1B,CAV1,CAV2,CCNA2,CDC20,CDC25C,CDK1,CENPA,CHEK2,CYLD,DSN1,ERCC6L,FOXM1,GTSE1,HIC1,KIF2C,KPNA2,KSR1,MAD2L1,NUF2,OIP5,PLK1,PRC1,SGOL1,SKA1,SPC25,TSC1,TSPYL2,VRK1,ZWINT
GO.0044267	cellular protein metabolic process	35	2.87e-05	both	ENSP00000216639,ENSP00000216911,ENSP00000232978,ENSP00000247191,ENSP00000264552,ENSP00000270861,ENSP00000278616,ENSP00000296509,ENSP00000298048,ENSP00000300093,ENSP00000301633,ENSP00000302530,ENSP00000303706,ENSP00000308450,ENSP00000321656,ENSP00000322180,ENSP00000323178,ENSP00000328203,ENSP00000335357,ENSP00000339191,ENSP00000343741,ENSP00000348838,ENSP00000355966,ENSP00000356243,ENSP00000358813…	ATM,ATR,AURKA,AURKB,BIRC5,BRCA1,BRCA2,BUB1,CAV1,CCNF,CDC20,CDC25A,CDC25C,CDCA3,CDK1,CDKN3,CHEK1,CHEK2,DLGAP5,DSCC1,KSR1,MAD2L1,MELK,NEK2,NKTR,PLK1,PLK4,SNRPB,TRAIP,TSPYL2,TTK,UBE2C,UBE2S,UBE2T,VRK1
GO.0007165	signal transduction	35	0.0137	TSPYL2	ENSP00000216639,ENSP00000222693,ENSP00000263753,ENSP00000271452,ENSP00000274026,ENSP00000278616,ENSP00000282074,ENSP00000285116,ENSP00000287598,ENSP00000296509,ENSP00000298552,ENSP00000300093,ENSP00000301633,ENSP00000302530,ENSP00000308450,ENSP00000308928,ENSP00000314080,ENSP00000321656,ENSP00000323178,ENSP00000332455,ENSP00000334675,ENSP00000336868,ENSP00000339191,ENSP00000342307,ENSP00000361298…	ATM,AURKB,BIRC5,BRCA1,BRCA2,BUB1,BUB1B,CAV1,CAV2,CCNA2,CDC20,CDC25C,CDK1,CENPA,CHEK2,CYLD,DSN1,ERCC6L,FOXM1,GTSE1,HIC1,KIF2C,KPNA2,KSR1,MAD2L1,NUF2,PLK1,PRC1,SGOL1,SKA1,SPC25,TSC1,TSPYL2,VRK1,ZWINT
GO.0044700	single organism signaling	35	0.0391	TSPYL2	ENSP00000216639,ENSP00000222693,ENSP00000263753,ENSP00000271452,ENSP00000274026,ENSP00000278616,ENSP00000282074,ENSP00000285116,ENSP00000287598,ENSP00000296509,ENSP00000298552,ENSP00000300093,ENSP00000301633,ENSP00000302530,ENSP00000308450,ENSP00000308928,ENSP00000314080,ENSP00000321656,ENSP00000323178,ENSP00000332455,ENSP00000334675,ENSP00000336868,ENSP00000339191,ENSP00000342307,ENSP00000361298…	ATM,AURKB,BIRC5,BRCA1,BRCA2,BUB1,BUB1B,CAV1,CAV2,CCNA2,CDC20,CDC25C,CDK1,CENPA,CHEK2,CYLD,DSN1,ERCC6L,FOXM1,GTSE1,HIC1,KIF2C,KPNA2,KSR1,MAD2L1,NUF2,PLK1,PRC1,SGOL1,SKA1,SPC25,TSC1,TSPYL2,VRK1,ZWINT
GO.0051128	regulation of cellular component organization	34	2.31e-09	both	ENSP00000216639,ENSP00000216911,ENSP00000219476,ENSP00000222693,ENSP00000247191,ENSP00000256442,ENSP00000268043,ENSP00000270861,ENSP00000275517,ENSP00000278616,ENSP00000285116,ENSP00000296509,ENSP00000298552,ENSP00000300093,ENSP00000300403,ENSP00000301633,ENSP00000302530,ENSP00000308928,ENSP00000319417,ENSP00000321656,ENSP00000339191,ENSP00000342307,ENSP00000348838,ENSP00000355966,ENSP00000358813…	ATM,AURKA,AURKB,BIRC5,BRCA1,BUB1,CAV1,CAV2,CCNB1,CCNF,CDC25C,CDC45,CDCA5,CHEK1,CYLD,DLGAP5,FOXM1,HJURP,MAD2L1,NEK2,NUSAP1,PIF1,PLK1,PLK4,SKA1,SKA3,SNRPB,TPX2,TSC1,TSC2,TSPYL2,TTK,UBE2C,VRK1
GO.0043933	macromolecular complex subunit organization	32	2.7e-08	both	ENSP00000216639,ENSP00000217026,ENSP00000220514,ENSP00000222693,ENSP00000256442,ENSP00000260363,ENSP00000263382,ENSP00000264552,ENSP00000278616,ENSP00000282074,ENSP00000298552,ENSP00000301633,ENSP00000308928,ENSP00000336868,ENSP00000339191,ENSP00000341466,ENSP00000348838,ENSP00000358813,ENSP00000361298,ENSP00000363416,ENSP00000363524,ENSP00000364310,ENSP00000364591,ENSP00000369497,ENSP00000372023…	ASF1B,ATM,AUNIP,AURKB,BIRC5,BRCA2,CAV1,CAV2,CCNB1,CDC45,CENPA,CHEK1,CHEK2,CYLD,H2AFX,HJURP,KIF18B,KIF23,KIF2C,KIF4A,MYBL2,OIP5,PRC1,RAD51,SNRPB,SPC25,TSC1,TSPYL2,TTK,UBE2C,UBE2S,VRK1
GO.0006950	response to stress	32	0.000734	TSPYL2	ENSP00000215631,ENSP00000221486,ENSP00000242776,ENSP00000256442,ENSP00000260363,ENSP00000268043,ENSP00000274026,ENSP00000275517,ENSP00000278616,ENSP00000298048,ENSP00000300035,ENSP00000300093,ENSP00000305480,ENSP00000308928,ENSP00000314080,ENSP00000324020,ENSP00000339191,ENSP00000342307,ENSP00000343741,ENSP00000351153,ENSP00000356243,ENSP00000357643,ENSP00000361298,ENSP00000363524,ENSP00000364310…	ATM,ATR,BRCA1,CAV1,CCNA2,CCNB1,CDC45,CDCA5,CHEK1,CHEK2,CYLD,DDX39A,FEN1,FOXM1,GADD45B,GTSE1,H2AFX,HIC1,KIAA0101,KIF15,KIF23,KIF2C,KIF4A,MELK,MKI67,PARPBP,PIF1,PLK1,RNASEH2A,SNRPB,TSPYL2,UBE2T
GO.0048523	negative regulation of cellular process	32	0.00801	both	ENSP00000215631,ENSP00000219476,ENSP00000256442,ENSP00000268043,ENSP00000274026,ENSP00000278616,ENSP00000287598,ENSP00000296509,ENSP00000298552,ENSP00000300093,ENSP00000301633,ENSP00000302530,ENSP00000308450,ENSP00000314080,ENSP00000328203,ENSP00000335357,ENSP00000339191,ENSP00000342307,ENSP00000343741,ENSP00000348838,ENSP00000351153,ENSP00000355966,ENSP00000358813,ENSP00000363055,ENSP00000364591…	ATM,ATR,AURKB,BIRC5,BRCA1,BUB1,BUB1B,CAV1,CCNA2,CCNB1,CCNF,CDC20,CDKN1C,CDKN3,CHEK1,CHEK2,FOXM1,GADD45B,GTSE1,HIC1,MAD2L1,NEK2,PARPBP,PIF1,PLK1,TRAIP,TSC1,TSC2,TSPYL2,TTK,UBE2C,ZWINT
GO.0035556	intracellular signal transduction	31	4.44e-09		ENSP00000263753,ENSP00000271452,ENSP00000274026,ENSP00000278616,ENSP00000282074,ENSP00000285116,ENSP00000287598,ENSP00000296509,ENSP00000300093,ENSP00000301633,ENSP00000302530,ENSP00000308450,ENSP00000308928,ENSP00000314080,ENSP00000321656,ENSP00000323178,ENSP00000328203,ENSP00000334675,ENSP00000336868,ENSP00000339191,ENSP00000342307,ENSP00000361298,ENSP00000362850,ENSP00000363055,ENSP00000369497…	ATM,AURKB,BIRC5,BRCA1,BRCA2,BUB1,BUB1B,CAV1,CCNA2,CDC20,CDC25C,CDK1,CENPA,CHEK2,CYLD,DSN1,ERCC6L,FOXM1,GTSE1,HIC1,KIF2C,KSR1,MAD2L1,NUF2,PLK1,PRC1,SGOL1,SKA1,SPC25,TRAIP,ZWINT
GO.0033043	regulation of organelle organization	29	1.09e-12	UBE2C	ENSP00000216911,ENSP00000222693,ENSP00000247191,ENSP00000256442,ENSP00000268043,ENSP00000270861,ENSP00000275517,ENSP00000278616,ENSP00000285116,ENSP00000296509,ENSP00000298552,ENSP00000300093,ENSP00000300403,ENSP00000301633,ENSP00000302530,ENSP00000308928,ENSP00000319417,ENSP00000321656,ENSP00000339191,ENSP00000348838,ENSP00000355966,ENSP00000358813,ENSP00000380256,ENSP00000388648,ENSP00000405726…	ATM,AURKA,AURKB,BIRC5,BRCA1,BUB1,CAV1,CAV2,CCNB1,CCNF,CDC25C,CDC45,CDCA5,CHEK1,CYLD,DLGAP5,MAD2L1,NEK2,NUSAP1,PIF1,PLK1,PLK4,SKA1,SKA3,SNRPB,TPX2,TSC1,TTK,UBE2C
GO.0051246	regulation of protein metabolic process	29	2.62e-05	both	ENSP00000216911,ENSP00000219476,ENSP00000222693,ENSP00000247191,ENSP00000264552,ENSP00000274026,ENSP00000278616,ENSP00000287598,ENSP00000296509,ENSP00000300093,ENSP00000300403,ENSP00000301633,ENSP00000302530,ENSP00000303706,ENSP00000308450,ENSP00000321656,ENSP00000323178,ENSP00000335357,ENSP00000339191,ENSP00000342307,ENSP00000348838,ENSP00000358813,ENSP00000364591,ENSP00000372023,ENSP00000372088…	ATM,AURKA,BIRC5,BRCA1,BUB1,BUB1B,CAV1,CAV2,CCNA2,CDC20,CDC25A,CDC25C,CDK1,CDKN1C,CDKN3,CHEK1,CHEK2,DLGAP5,FOXM1,KSR1,MAD2L1,PLK1,RAD51,TPX2,TSC2,TSPYL2,TTK,UBE2C,UBE2S
GO.0010564	regulation of cell cycle process	28	1.89e-19	UBE2C	ENSP00000216911,ENSP00000222693,ENSP00000247191,ENSP00000256442,ENSP00000260363,ENSP00000270861,ENSP00000274026,ENSP00000275517,ENSP00000278616,ENSP00000296509,ENSP00000300093,ENSP00000300403,ENSP00000301633,ENSP00000302530,ENSP00000321656,ENSP00000342307,ENSP00000348838,ENSP00000355966,ENSP00000358813,ENSP00000369497,ENSP00000372023,ENSP00000380256,ENSP00000388648,ENSP00000405726,ENSP00000415430…	ATM,AURKA,AURKB,BIRC5,BRCA1,BRCA2,BUB1,CAV2,CCNA2,CCNB1,CCNF,CDC25C,CDC45,CDCA5,CHEK1,CHEK2,DLGAP5,FOXM1,GTSE1,KIF23,MAD2L1,NEK2,NUSAP1,PLK1,PLK4,TPX2,TTK,UBE2C
GO.0051276	chromosome organization	28	3.93e-14	TSPYL2	ENSP00000216639,ENSP00000216911,ENSP00000220514,ENSP00000240423,ENSP00000247191,ENSP00000251496,ENSP00000256442,ENSP00000263382,ENSP00000268043,ENSP00000275517,ENSP00000278616,ENSP00000296509,ENSP00000305480,ENSP00000322180,ENSP00000336868,ENSP00000341466,ENSP00000355966,ENSP00000361043,ENSP00000361298,ENSP00000363055,ENSP00000364310,ENSP00000364591,ENSP00000369497,ENSP00000388648,ENSP00000405726…	ASF1B,ATM,AURKA,AURKB,BRCA2,CCNB1,CDC45,CDCA5,CENPA,CHEK1,DLGAP5,DSCC1,FEN1,H2AFX,HJURP,KIF18B,KIF2C,MAD2L1,NCAPG,NCAPH,NEK2,NUSAP1,OIP5,PIF1,RAD54L,TSPYL2,VRK1,ZWINT
GO.0032268	regulation of cellular protein metabolic process	28	2.43e-05	both	ENSP00000216911,ENSP00000219476,ENSP00000222693,ENSP00000247191,ENSP00000264552,ENSP00000274026,ENSP00000278616,ENSP00000287598,ENSP00000296509,ENSP00000300093,ENSP00000300403,ENSP00000301633,ENSP00000302530,ENSP00000303706,ENSP00000308450,ENSP00000321656,ENSP00000323178,ENSP00000335357,ENSP00000339191,ENSP00000342307,ENSP00000348838,ENSP00000358813,ENSP00000364591,ENSP00000372088,ENSP00000378699…	ATM,AURKA,BIRC5,BRCA1,BUB1,BUB1B,CAV1,CAV2,CCNA2,CDC20,CDC25A,CDC25C,CDK1,CDKN1C,CDKN3,CHEK1,DLGAP5,FOXM1,KSR1,MAD2L1,PLK1,RAD51,TPX2,TSC2,TSPYL2,TTK,UBE2C,UBE2S
GO.0065009	regulation of molecular function	28	0.000474	both	ENSP00000216911,ENSP00000219476,ENSP00000222693,ENSP00000256442,ENSP00000264552,ENSP00000268043,ENSP00000274026,ENSP00000278616,ENSP00000287598,ENSP00000296509,ENSP00000300093,ENSP00000300403,ENSP00000301633,ENSP00000302530,ENSP00000303706,ENSP00000308450,ENSP00000308928,ENSP00000321656,ENSP00000335357,ENSP00000339191,ENSP00000343741,ENSP00000348838,ENSP00000355966,ENSP00000358813,ENSP00000364591…	ATM,ATR,AURKA,AURKB,BIRC5,BUB1,BUB1B,CAV1,CAV2,CCNA2,CCNB1,CDC20,CDC25A,CDC25C,CDK1,CDKN3,CYLD,HJURP,MAD2L1,NEK2,PIF1,PLK1,TPX2,TSC2,TSPYL2,TTK,UBE2C,UBE2S
GO.0007346	regulation of mitotic cell cycle	26	1.69e-18	UBE2C	ENSP00000216911,ENSP00000222693,ENSP00000247191,ENSP00000256442,ENSP00000274026,ENSP00000275517,ENSP00000278616,ENSP00000296509,ENSP00000300093,ENSP00000300403,ENSP00000301633,ENSP00000302530,ENSP00000308450,ENSP00000308928,ENSP00000321656,ENSP00000348838,ENSP00000355966,ENSP00000358813,ENSP00000363055,ENSP00000369497,ENSP00000372023,ENSP00000388648,ENSP00000405726,ENSP00000411552,ENSP00000415430…	ATM,AURKA,BIRC5,BRCA2,BUB1,CAV2,CCNA2,CCNB1,CDC20,CDC25C,CDC45,CDCA5,CDKN1C,CHEK1,CHEK2,CYLD,DLGAP5,GTSE1,MAD2L1,NEK2,NUSAP1,PLK1,TPX2,TTK,UBE2C,ZWINT
GO.0071822	protein complex subunit organization	26	5.11e-08	both	ENSP00000217026,ENSP00000220514,ENSP00000222693,ENSP00000256442,ENSP00000260363,ENSP00000263382,ENSP00000264552,ENSP00000282074,ENSP00000298552,ENSP00000301633,ENSP00000308928,ENSP00000336868,ENSP00000339191,ENSP00000341466,ENSP00000348838,ENSP00000358813,ENSP00000361298,ENSP00000363416,ENSP00000363524,ENSP00000364310,ENSP00000364591,ENSP00000372023,ENSP00000372088,ENSP00000377793,ENSP00000414109…	ASF1B,AUNIP,AURKB,BIRC5,CAV1,CAV2,CCNB1,CENPA,CHEK2,CYLD,H2AFX,HJURP,KIF18B,KIF23,KIF2C,KIF4A,MYBL2,OIP5,PRC1,RAD51,SPC25,TSC1,TSPYL2,TTK,UBE2C,UBE2S
GO.0033554	cellular response to stress	26	6.62e-07	TSPYL2	ENSP00000221486,ENSP00000242776,ENSP00000256442,ENSP00000268043,ENSP00000274026,ENSP00000275517,ENSP00000278616,ENSP00000298048,ENSP00000300035,ENSP00000300093,ENSP00000305480,ENSP00000314080,ENSP00000339191,ENSP00000342307,ENSP00000343741,ENSP00000351153,ENSP00000356243,ENSP00000357643,ENSP00000364310,ENSP00000364591,ENSP00000372023,ENSP00000388648,ENSP00000405726,ENSP00000412566,ENSP00000415430…	ATM,ATR,BRCA1,CAV1,CCNA2,CCNB1,CDC45,CDCA5,CHEK1,CHEK2,DDX39A,FEN1,FOXM1,GTSE1,H2AFX,HIC1,KIAA0101,MELK,MKI67,PARPBP,PIF1,PLK1,RNASEH2A,SNRPB,TSPYL2,UBE2T
GO.0007017	microtubule-based process	25	7.6e-17		ENSP00000217026,ENSP00000247191,ENSP00000260363,ENSP00000263753,ENSP00000270861,ENSP00000282074,ENSP00000300035,ENSP00000300093,ENSP00000301633,ENSP00000324020,ENSP00000336868,ENSP00000339191,ENSP00000341466,ENSP00000358813,ENSP00000361298,ENSP00000363416,ENSP00000363524,ENSP00000372023,ENSP00000377793,ENSP00000378356,ENSP00000378699,ENSP00000415430,ENSP00000418960,ENSP00000453403,ENSP00000463999	AUNIP,AURKB,BIRC5,BRCA1,CAV1,CDK1,CENPA,CHEK2,DLGAP5,GTSE1,KIAA0101,KIF15,KIF18B,KIF20A,KIF23,KIF2C,KIF4A,MYBL2,NUSAP1,PLK1,PLK4,PRC1,SGOL1,SPC25,TTK
GO.0031399	regulation of protein modification process	25	1.63e-06	both	ENSP00000219476,ENSP00000222693,ENSP00000264552,ENSP00000274026,ENSP00000278616,ENSP00000287598,ENSP00000296509,ENSP00000300093,ENSP00000300403,ENSP00000302530,ENSP00000303706,ENSP00000308450,ENSP00000321656,ENSP00000323178,ENSP00000335357,ENSP00000339191,ENSP00000342307,ENSP00000348838,ENSP00000358813,ENSP00000364591,ENSP00000372088,ENSP00000378699,ENSP00000388648,ENSP00000411552,ENSP00000418960	ATM,BRCA1,BUB1,BUB1B,CAV1,CAV2,CCNA2,CDC20,CDC25A,CDC25C,CDK1,CDKN1C,CDKN3,CHEK1,FOXM1,KSR1,MAD2L1,PLK1,RAD51,TPX2,TSC2,TSPYL2,TTK,UBE2C,UBE2S
GO.0010605	negative regulation of macromolecule metabolic process	25	0.000484	both	ENSP00000215631,ENSP00000219476,ENSP00000256442,ENSP00000268043,ENSP00000278616,ENSP00000287598,ENSP00000296509,ENSP00000298552,ENSP00000300093,ENSP00000301633,ENSP00000302530,ENSP00000308450,ENSP00000308928,ENSP00000314080,ENSP00000339191,ENSP00000342307,ENSP00000343741,ENSP00000348838,ENSP00000351153,ENSP00000358813,ENSP00000364591,ENSP00000369497,ENSP00000372023,ENSP00000418960,ENSP00000463999	ATM,ATR,AURKB,BIRC5,BRCA1,BRCA2,BUB1,BUB1B,CAV1,CCNB1,CDC20,CHEK2,CYLD,FOXM1,GADD45B,HIC1,MAD2L1,PARPBP,PIF1,PLK1,TSC1,TSC2,TSPYL2,TTK,UBE2C
GO.0031324	negative regulation of cellular metabolic process	25	0.000546	both	ENSP00000215631,ENSP00000219476,ENSP00000256442,ENSP00000268043,ENSP00000278616,ENSP00000287598,ENSP00000296509,ENSP00000298552,ENSP00000300093,ENSP00000301633,ENSP00000302530,ENSP00000308450,ENSP00000308928,ENSP00000314080,ENSP00000339191,ENSP00000342307,ENSP00000343741,ENSP00000348838,ENSP00000351153,ENSP00000358813,ENSP00000364591,ENSP00000369497,ENSP00000372023,ENSP00000418960,ENSP00000463999	ATM,ATR,AURKB,BIRC5,BRCA1,BRCA2,BUB1,BUB1B,CAV1,CCNB1,CDC20,CHEK2,CYLD,FOXM1,GADD45B,HIC1,MAD2L1,PARPBP,PIF1,PLK1,TSC1,TSC2,TSPYL2,TTK,UBE2C
GO.0007059	chromosome segregation	24	4.99e-25		ENSP00000240423,ENSP00000247191,ENSP00000251496,ENSP00000256442,ENSP00000263753,ENSP00000271452,ENSP00000275517,ENSP00000282074,ENSP00000285116,ENSP00000296509,ENSP00000301633,ENSP00000302530,ENSP00000319417,ENSP00000322180,ENSP00000341466,ENSP00000358813,ENSP00000361298,ENSP00000362850,ENSP00000363055,ENSP00000369497,ENSP00000414109,ENSP00000418960,ENSP00000453403,ENSP00000463999	AURKB,BIRC5,BRCA1,BRCA2,BUB1,CCNB1,CDCA5,DLGAP5,DSCC1,DSN1,HJURP,KIF18B,KIF2C,MAD2L1,NCAPG,NCAPH,NUF2,NUSAP1,SGOL1,SKA1,SKA3,SPC25,TTK,ZWINT
GO.0022607	cellular component assembly	24	5.16e-05	both	ENSP00000216911,ENSP00000217026,ENSP00000220514,ENSP00000222693,ENSP00000256442,ENSP00000260363,ENSP00000263382,ENSP00000264552,ENSP00000270861,ENSP00000298552,ENSP00000301633,ENSP00000308928,ENSP00000336868,ENSP00000339191,ENSP00000348838,ENSP00000363524,ENSP00000364310,ENSP00000364591,ENSP00000372023,ENSP00000372088,ENSP00000405726,ENSP00000412566,ENSP00000414109,ENSP00000463999	ASF1B,AURKA,AURKB,BIRC5,CAV1,CAV2,CCNB1,CDC45,CENPA,CHEK2,CYLD,H2AFX,HJURP,KIF23,KIF4A,MYBL2,OIP5,PLK4,RAD51,SNRPB,TSC1,TSPYL2,UBE2C,UBE2S
GO.0031325	positive regulation of cellular metabolic process	24	0.0327	UBE2C	ENSP00000216911,ENSP00000217026,ENSP00000219476,ENSP00000222693,ENSP00000247191,ENSP00000264552,ENSP00000274026,ENSP00000300093,ENSP00000300403,ENSP00000308450,ENSP00000323178,ENSP00000339191,ENSP00000342307,ENSP00000348838,ENSP00000358813,ENSP00000364310,ENSP00000369497,ENSP00000372023,ENSP00000372088,ENSP00000378699,ENSP00000388648,ENSP00000411552,ENSP00000412566,ENSP00000418960	AURKA,BRCA1,BRCA2,CAV1,CAV2,CCNA2,CDC20,CDK1,CDKN1C,CHEK1,CHEK2,DLGAP5,FOXM1,H2AFX,KSR1,MYBL2,PLK1,RAD51,SNRPB,TPX2,TSC2,TTK,UBE2C,UBE2S
GO.0044772	mitotic cell cycle phase transition	23	1.9e-18	UBE2C	ENSP00000216911,ENSP00000217026,ENSP00000219097,ENSP00000256442,ENSP00000264552,ENSP00000270861,ENSP00000274026,ENSP00000275517,ENSP00000287598,ENSP00000288207,ENSP00000298048,ENSP00000300093,ENSP00000301633,ENSP00000303706,ENSP00000321656,ENSP00000335357,ENSP00000342307,ENSP00000348838,ENSP00000355966,ENSP00000372023,ENSP00000378699,ENSP00000388648,ENSP00000405726	AURKA,BIRC5,BUB1B,CCNA2,CCNB1,CCNB2,CDC25A,CDC25C,CDC45,CDCA5,CDK1,CDKN3,CHEK1,CHEK2,FOXM1,MELK,MYBL2,NEK2,ORC6,PLK1,PLK4,UBE2C,UBE2S
GO.0065003	macromolecular complex assembly	23	1.62e-07	both	ENSP00000216911,ENSP00000217026,ENSP00000220514,ENSP00000222693,ENSP00000256442,ENSP00000260363,ENSP00000263382,ENSP00000264552,ENSP00000298552,ENSP00000301633,ENSP00000308928,ENSP00000336868,ENSP00000339191,ENSP00000348838,ENSP00000363524,ENSP00000364310,ENSP00000364591,ENSP00000372023,ENSP00000372088,ENSP00000405726,ENSP00000412566,ENSP00000414109,ENSP00000463999	ASF1B,AURKA,AURKB,BIRC5,CAV1,CAV2,CCNB1,CDC45,CENPA,CHEK2,CYLD,H2AFX,HJURP,KIF23,KIF4A,MYBL2,OIP5,RAD51,SNRPB,TSC1,TSPYL2,UBE2C,UBE2S
GO.0006796	phosphate-containing compound metabolic process	23	0.000171		ENSP00000216639,ENSP00000216911,ENSP00000247191,ENSP00000256442,ENSP00000270861,ENSP00000278616,ENSP00000287598,ENSP00000298048,ENSP00000300093,ENSP00000301633,ENSP00000302530,ENSP00000303706,ENSP00000321656,ENSP00000323178,ENSP00000335357,ENSP00000339191,ENSP00000343741,ENSP00000355966,ENSP00000358813,ENSP00000372023,ENSP00000378699,ENSP00000388648,ENSP00000463999	ATM,ATR,AURKA,AURKB,BIRC5,BUB1,BUB1B,CAV1,CCNB1,CDC25A,CDC25C,CDK1,CDKN3,CHEK1,CHEK2,DLGAP5,KSR1,MELK,NEK2,PLK1,PLK4,TTK,VRK1
GO.0044085	cellular component biogenesis	23	0.000642	both	ENSP00000216911,ENSP00000217026,ENSP00000220514,ENSP00000222693,ENSP00000256442,ENSP00000260363,ENSP00000263382,ENSP00000264552,ENSP00000270861,ENSP00000301633,ENSP00000308928,ENSP00000336868,ENSP00000339191,ENSP00000348838,ENSP00000363524,ENSP00000364310,ENSP00000364591,ENSP00000372023,ENSP00000372088,ENSP00000405726,ENSP00000412566,ENSP00000414109,ENSP00000463999	ASF1B,AURKA,AURKB,BIRC5,CAV1,CAV2,CCNB1,CDC45,CENPA,CHEK2,CYLD,H2AFX,HJURP,KIF23,KIF4A,MYBL2,OIP5,PLK4,RAD51,SNRPB,TSPYL2,UBE2C,UBE2S
GO.0010604	positive regulation of macromolecule metabolic process	23	0.032	UBE2C	ENSP00000216911,ENSP00000217026,ENSP00000219476,ENSP00000222693,ENSP00000247191,ENSP00000264552,ENSP00000274026,ENSP00000300093,ENSP00000300403,ENSP00000308450,ENSP00000323178,ENSP00000339191,ENSP00000342307,ENSP00000348838,ENSP00000358813,ENSP00000364310,ENSP00000369497,ENSP00000372023,ENSP00000372088,ENSP00000378699,ENSP00000388648,ENSP00000411552,ENSP00000418960	AURKA,BRCA1,BRCA2,CAV1,CAV2,CCNA2,CDC20,CDK1,CDKN1C,CHEK1,CHEK2,DLGAP5,FOXM1,H2AFX,KSR1,MYBL2,PLK1,RAD51,TPX2,TSC2,TTK,UBE2C,UBE2S
GO.0000226	microtubule cytoskeleton organization	22	7.69e-17		ENSP00000217026,ENSP00000260363,ENSP00000263753,ENSP00000270861,ENSP00000282074,ENSP00000300035,ENSP00000300093,ENSP00000301633,ENSP00000336868,ENSP00000339191,ENSP00000341466,ENSP00000358813,ENSP00000361298,ENSP00000363416,ENSP00000363524,ENSP00000372023,ENSP00000377793,ENSP00000378356,ENSP00000378699,ENSP00000418960,ENSP00000453403,ENSP00000463999	AUNIP,AURKB,BIRC5,BRCA1,CAV1,CDK1,CENPA,CHEK2,KIAA0101,KIF18B,KIF20A,KIF23,KIF2C,KIF4A,MYBL2,NUSAP1,PLK1,PLK4,PRC1,SGOL1,SPC25,TTK
GO.0045786	negative regulation of cell cycle	22	3.42e-14	both	ENSP00000219476,ENSP00000274026,ENSP00000278616,ENSP00000287598,ENSP00000296509,ENSP00000298552,ENSP00000300093,ENSP00000302530,ENSP00000308450,ENSP00000335357,ENSP00000348838,ENSP00000358813,ENSP00000363055,ENSP00000364591,ENSP00000372023,ENSP00000378699,ENSP00000380256,ENSP00000388648,ENSP00000411552,ENSP00000415430,ENSP00000418960,ENSP00000463999	ATM,AURKB,BRCA1,BUB1,BUB1B,CCNA2,CCNF,CDC20,CDK1,CDKN1C,CDKN3,CHEK1,CHEK2,GTSE1,MAD2L1,PLK1,TSC1,TSC2,TSPYL2,TTK,UBE2C,ZWINT
GO.0050790	regulation of catalytic activity	22	0.00834	both	ENSP00000219476,ENSP00000222693,ENSP00000256442,ENSP00000264552,ENSP00000268043,ENSP00000274026,ENSP00000278616,ENSP00000287598,ENSP00000296509,ENSP00000300093,ENSP00000300403,ENSP00000301633,ENSP00000302530,ENSP00000303706,ENSP00000308450,ENSP00000321656,ENSP00000335357,ENSP00000339191,ENSP00000348838,ENSP00000358813,ENSP00000364591,ENSP00000378699	ATM,BIRC5,BUB1,BUB1B,CAV1,CAV2,CCNA2,CCNB1,CDC20,CDC25A,CDC25C,CDK1,CDKN3,MAD2L1,PIF1,PLK1,TPX2,TSC2,TSPYL2,TTK,UBE2C,UBE2S
GO.0007264	small GTPase mediated signal transduction	21	4.87e-10		ENSP00000263753,ENSP00000271452,ENSP00000274026,ENSP00000282074,ENSP00000285116,ENSP00000287598,ENSP00000296509,ENSP00000300093,ENSP00000301633,ENSP00000302530,ENSP00000308450,ENSP00000321656,ENSP00000323178,ENSP00000334675,ENSP00000336868,ENSP00000361298,ENSP00000362850,ENSP00000363055,ENSP00000377793,ENSP00000378699,ENSP00000463999	AURKB,BIRC5,BUB1,BUB1B,CCNA2,CDC20,CDC25C,CDK1,CENPA,DSN1,ERCC6L,KIF2C,KSR1,MAD2L1,NUF2,PLK1,PRC1,SGOL1,SKA1,SPC25,ZWINT
GO.0006259	DNA metabolic process	21	9.34e-10		ENSP00000221486,ENSP00000240488,ENSP00000262460,ENSP00000268043,ENSP00000275517,ENSP00000300035,ENSP00000303706,ENSP00000305480,ENSP00000321656,ENSP00000322180,ENSP00000332455,ENSP00000342307,ENSP00000343741,ENSP00000351153,ENSP00000356243,ENSP00000357643,ENSP00000364310,ENSP00000372023,ENSP00000378699,ENSP00000388648,ENSP00000405726	ATR,CDC25A,CDC25C,CDC45,CDCA5,CDK1,CHEK1,CHEK2,DSCC1,FEN1,FOXM1,GINS1,H2AFX,KIAA0101,KPNA2,MKI67,MND1,PARPBP,PIF1,RNASEH2A,UBE2T
GO.0051338	regulation of transferase activity	21	4.24e-08	both	ENSP00000219476,ENSP00000256442,ENSP00000264552,ENSP00000268043,ENSP00000274026,ENSP00000278616,ENSP00000287598,ENSP00000296509,ENSP00000298552,ENSP00000300093,ENSP00000300403,ENSP00000302530,ENSP00000303706,ENSP00000308450,ENSP00000321656,ENSP00000335357,ENSP00000339191,ENSP00000348838,ENSP00000358813,ENSP00000364591,ENSP00000378699	ATM,BUB1,BUB1B,CAV1,CCNA2,CCNB1,CDC20,CDC25A,CDC25C,CDK1,CDKN3,MAD2L1,PIF1,PLK1,TPX2,TSC1,TSC2,TSPYL2,TTK,UBE2C,UBE2S
GO.0006461	protein complex assembly	21	1.55e-07	both	ENSP00000216911,ENSP00000217026,ENSP00000220514,ENSP00000222693,ENSP00000256442,ENSP00000260363,ENSP00000263382,ENSP00000264552,ENSP00000298552,ENSP00000301633,ENSP00000308928,ENSP00000336868,ENSP00000339191,ENSP00000348838,ENSP00000363524,ENSP00000364310,ENSP00000364591,ENSP00000372023,ENSP00000372088,ENSP00000414109,ENSP00000463999	ASF1B,AURKA,AURKB,BIRC5,CAV1,CAV2,CCNB1,CENPA,CHEK2,CYLD,H2AFX,HJURP,KIF23,KIF4A,MYBL2,OIP5,RAD51,TSC1,TSPYL2,UBE2C,UBE2S
GO.0070271	protein complex biogenesis	21	1.55e-07	both	ENSP00000216911,ENSP00000217026,ENSP00000220514,ENSP00000222693,ENSP00000256442,ENSP00000260363,ENSP00000263382,ENSP00000264552,ENSP00000298552,ENSP00000301633,ENSP00000308928,ENSP00000336868,ENSP00000339191,ENSP00000348838,ENSP00000363524,ENSP00000364310,ENSP00000364591,ENSP00000372023,ENSP00000372088,ENSP00000414109,ENSP00000463999	ASF1B,AURKA,AURKB,BIRC5,CAV1,CAV2,CCNB1,CENPA,CHEK2,CYLD,H2AFX,HJURP,KIF23,KIF4A,MYBL2,OIP5,RAD51,TSC1,TSPYL2,UBE2C,UBE2S
GO.0000075	cell cycle checkpoint	20	1.66e-17	UBE2C	ENSP00000274026,ENSP00000278616,ENSP00000287598,ENSP00000296509,ENSP00000300093,ENSP00000301633,ENSP00000302530,ENSP00000308450,ENSP00000343741,ENSP00000348838,ENSP00000358813,ENSP00000363055,ENSP00000364310,ENSP00000372023,ENSP00000378699,ENSP00000388648,ENSP00000405726,ENSP00000415430,ENSP00000418960,ENSP00000463999	ATM,ATR,AURKB,BIRC5,BRCA1,BUB1,BUB1B,CCNA2,CDC20,CDC45,CDK1,CHEK1,CHEK2,GTSE1,H2AFX,MAD2L1,PLK1,TTK,UBE2C,ZWINT
GO.0006974	cellular response to DNA damage stimulus	20	4.61e-09		ENSP00000221486,ENSP00000242776,ENSP00000268043,ENSP00000274026,ENSP00000275517,ENSP00000278616,ENSP00000300035,ENSP00000300093,ENSP00000305480,ENSP00000314080,ENSP00000342307,ENSP00000343741,ENSP00000351153,ENSP00000356243,ENSP00000364310,ENSP00000372023,ENSP00000388648,ENSP00000405726,ENSP00000415430,ENSP00000418960	ATM,ATR,BRCA1,CCNA2,CDC45,CDCA5,CHEK1,CHEK2,DDX39A,FEN1,FOXM1,GTSE1,H2AFX,HIC1,KIAA0101,PARPBP,PIF1,PLK1,RNASEH2A,UBE2T
GO.0051302	regulation of cell division	19	4.31e-15	UBE2C	ENSP00000216911,ENSP00000222693,ENSP00000247191,ENSP00000260363,ENSP00000275517,ENSP00000278616,ENSP00000296509,ENSP00000300093,ENSP00000301633,ENSP00000302530,ENSP00000321656,ENSP00000341466,ENSP00000348838,ENSP00000355966,ENSP00000358813,ENSP00000369497,ENSP00000388648,ENSP00000453403,ENSP00000463999	ATM,AURKA,AURKB,BIRC5,BRCA2,BUB1,CAV2,CDC25C,CDCA5,CHEK1,DLGAP5,KIF18B,KIF23,MAD2L1,NEK2,NUSAP1,PLK1,TTK,UBE2C
GO.0006468	protein phosphorylation	19	2.89e-07		ENSP00000216639,ENSP00000216911,ENSP00000256442,ENSP00000270861,ENSP00000278616,ENSP00000287598,ENSP00000298048,ENSP00000300093,ENSP00000301633,ENSP00000302530,ENSP00000323178,ENSP00000339191,ENSP00000343741,ENSP00000355966,ENSP00000358813,ENSP00000372023,ENSP00000378699,ENSP00000388648,ENSP00000463999	ATM,ATR,AURKA,AURKB,BIRC5,BUB1,BUB1B,CAV1,CCNB1,CDK1,CHEK1,CHEK2,KSR1,MELK,NEK2,PLK1,PLK4,TTK,VRK1
GO.0001932	regulation of protein phosphorylation	19	6.79e-05	both	ENSP00000219476,ENSP00000222693,ENSP00000256442,ENSP00000274026,ENSP00000298552,ENSP00000300093,ENSP00000300403,ENSP00000303706,ENSP00000321656,ENSP00000323178,ENSP00000335357,ENSP00000339191,ENSP00000342307,ENSP00000348838,ENSP00000358813,ENSP00000364591,ENSP00000372088,ENSP00000378699,ENSP00000411552	CAV1,CAV2,CCNA2,CCNB1,CDC25A,CDC25C,CDK1,CDKN1C,CDKN3,FOXM1,KSR1,PLK1,RAD51,TPX2,TSC1,TSC2,TSPYL2,TTK,UBE2C
GO.0042325	regulation of phosphorylation	18	0.000621	both	ENSP00000219476,ENSP00000222693,ENSP00000256442,ENSP00000274026,ENSP00000298552,ENSP00000300093,ENSP00000300403,ENSP00000303706,ENSP00000321656,ENSP00000323178,ENSP00000335357,ENSP00000339191,ENSP00000342307,ENSP00000348838,ENSP00000358813,ENSP00000364591,ENSP00000372088,ENSP00000378699	CAV1,CAV2,CCNA2,CCNB1,CDC25A,CDC25C,CDK1,CDKN3,FOXM1,KSR1,PLK1,RAD51,TPX2,TSC1,TSC2,TSPYL2,TTK,UBE2C
GO.0045787	positive regulation of cell cycle	17	2.21e-11	UBE2C	ENSP00000216911,ENSP00000247191,ENSP00000256442,ENSP00000260363,ENSP00000270861,ENSP00000275517,ENSP00000278616,ENSP00000296509,ENSP00000300093,ENSP00000301633,ENSP00000348838,ENSP00000369497,ENSP00000405726,ENSP00000415430,ENSP00000418960,ENSP00000453403,ENSP00000463999	ATM,AURKA,AURKB,BIRC5,BRCA1,BRCA2,CCNB1,CDC45,CDCA5,DLGAP5,GTSE1,KIF23,MAD2L1,NUSAP1,PLK1,PLK4,UBE2C
GO.0006281	DNA repair	17	1.8e-09		ENSP00000221486,ENSP00000268043,ENSP00000275517,ENSP00000278616,ENSP00000300035,ENSP00000305480,ENSP00000342307,ENSP00000343741,ENSP00000351153,ENSP00000356243,ENSP00000364310,ENSP00000369497,ENSP00000372023,ENSP00000378699,ENSP00000388648,ENSP00000405726,ENSP00000418960	ATM,ATR,BRCA1,BRCA2,CDC45,CDCA5,CDK1,CHEK1,CHEK2,FEN1,FOXM1,H2AFX,KIAA0101,PARPBP,PIF1,RNASEH2A,UBE2T
GO.0051129	negative regulation of cellular component organization	17	7.16e-08	UBE2C	ENSP00000216911,ENSP00000256442,ENSP00000268043,ENSP00000278616,ENSP00000287598,ENSP00000296509,ENSP00000300093,ENSP00000302530,ENSP00000308450,ENSP00000339191,ENSP00000348838,ENSP00000355966,ENSP00000358813,ENSP00000380256,ENSP00000388648,ENSP00000418960,ENSP00000463999	ATM,AURKA,AURKB,BRCA1,BUB1,BUB1B,CAV1,CCNB1,CCNF,CDC20,CHEK1,MAD2L1,NEK2,PIF1,PLK1,TTK,UBE2C
GO.0032269	negative regulation of cellular protein metabolic process	17	8.42e-05	UBE2C	ENSP00000215631,ENSP00000219476,ENSP00000256442,ENSP00000278616,ENSP00000287598,ENSP00000296509,ENSP00000298552,ENSP00000300093,ENSP00000301633,ENSP00000302530,ENSP00000308450,ENSP00000339191,ENSP00000342307,ENSP00000348838,ENSP00000358813,ENSP00000411552,ENSP00000418960	ATM,BIRC5,BRCA1,BUB1,BUB1B,CAV1,CCNB1,CDC20,CDKN1C,FOXM1,GADD45B,MAD2L1,PLK1,TSC1,TSC2,TTK,UBE2C
GO.0044092	negative regulation of molecular function	17	0.000361	UBE2C	ENSP00000215631,ENSP00000216911,ENSP00000219476,ENSP00000268043,ENSP00000278616,ENSP00000287598,ENSP00000296509,ENSP00000300093,ENSP00000301633,ENSP00000302530,ENSP00000308450,ENSP00000308928,ENSP00000339191,ENSP00000348838,ENSP00000355966,ENSP00000358813,ENSP00000463999	ATM,AURKA,AURKB,BIRC5,BUB1,BUB1B,CAV1,CDC20,CYLD,GADD45B,MAD2L1,NEK2,PIF1,PLK1,TSC2,TTK,UBE2C
GO.0019220	regulation of phosphate metabolic process	17	0.0129	both	ENSP00000219476,ENSP00000222693,ENSP00000256442,ENSP00000274026,ENSP00000300093,ENSP00000300403,ENSP00000303706,ENSP00000321656,ENSP00000323178,ENSP00000335357,ENSP00000339191,ENSP00000342307,ENSP00000348838,ENSP00000358813,ENSP00000364591,ENSP00000372088,ENSP00000378699	CAV1,CAV2,CCNA2,CCNB1,CDC25A,CDC25C,CDK1,CDKN3,FOXM1,KSR1,PLK1,RAD51,TPX2,TSC2,TSPYL2,TTK,UBE2C
GO.0007088	regulation of mitotic nuclear division	16	3.79e-16	UBE2C	ENSP00000216911,ENSP00000222693,ENSP00000247191,ENSP00000275517,ENSP00000278616,ENSP00000296509,ENSP00000300093,ENSP00000301633,ENSP00000302530,ENSP00000308450,ENSP00000321656,ENSP00000348838,ENSP00000355966,ENSP00000358813,ENSP00000388648,ENSP00000453403	ATM,AURKA,BIRC5,BUB1,CAV2,CDC20,CDC25C,CDCA5,CHEK1,DLGAP5,MAD2L1,NEK2,NUSAP1,PLK1,TTK,UBE2C
GO.0000086	G2/M transition of mitotic cell cycle	16	3.7e-15		ENSP00000216911,ENSP00000217026,ENSP00000256442,ENSP00000270861,ENSP00000274026,ENSP00000288207,ENSP00000298048,ENSP00000300093,ENSP00000301633,ENSP00000303706,ENSP00000321656,ENSP00000342307,ENSP00000355966,ENSP00000372023,ENSP00000378699,ENSP00000388648	AURKA,BIRC5,CCNA2,CCNB1,CCNB2,CDC25A,CDC25C,CDK1,CHEK1,CHEK2,FOXM1,MELK,MYBL2,NEK2,PLK1,PLK4
GO.0010948	negative regulation of cell cycle process	16	5.64e-12	UBE2C	ENSP00000274026,ENSP00000278616,ENSP00000287598,ENSP00000296509,ENSP00000300093,ENSP00000302530,ENSP00000308450,ENSP00000348838,ENSP00000358813,ENSP00000372023,ENSP00000378699,ENSP00000380256,ENSP00000388648,ENSP00000415430,ENSP00000418960,ENSP00000463999	ATM,AURKB,BRCA1,BUB1,BUB1B,CCNA2,CCNF,CDC20,CDK1,CHEK1,CHEK2,GTSE1,MAD2L1,PLK1,TTK,UBE2C
GO.0090068	positive regulation of cell cycle process	16	1.08e-11	UBE2C	ENSP00000216911,ENSP00000247191,ENSP00000256442,ENSP00000260363,ENSP00000270861,ENSP00000275517,ENSP00000278616,ENSP00000296509,ENSP00000300093,ENSP00000301633,ENSP00000348838,ENSP00000405726,ENSP00000415430,ENSP00000418960,ENSP00000453403,ENSP00000463999	ATM,AURKA,AURKB,BIRC5,BRCA1,CCNB1,CDC45,CDCA5,DLGAP5,GTSE1,KIF23,MAD2L1,NUSAP1,PLK1,PLK4,UBE2C
GO.1901987	regulation of cell cycle phase transition	16	3.85e-11	UBE2C	ENSP00000247191,ENSP00000256442,ENSP00000274026,ENSP00000275517,ENSP00000278616,ENSP00000287598,ENSP00000296509,ENSP00000300093,ENSP00000301633,ENSP00000302530,ENSP00000308450,ENSP00000348838,ENSP00000358813,ENSP00000372023,ENSP00000405726,ENSP00000415430	ATM,BIRC5,BUB1,BUB1B,CCNA2,CCNB1,CDC20,CDC45,CDCA5,CHEK2,DLGAP5,GTSE1,MAD2L1,PLK1,TTK,UBE2C
GO.0010639	negative regulation of organelle organization	16	9.51e-11	UBE2C	ENSP00000216911,ENSP00000256442,ENSP00000268043,ENSP00000278616,ENSP00000287598,ENSP00000296509,ENSP00000300093,ENSP00000302530,ENSP00000308450,ENSP00000348838,ENSP00000355966,ENSP00000358813,ENSP00000380256,ENSP00000388648,ENSP00000418960,ENSP00000463999	ATM,AURKA,AURKB,BRCA1,BUB1,BUB1B,CCNB1,CCNF,CDC20,CHEK1,MAD2L1,NEK2,PIF1,PLK1,TTK,UBE2C
GO.0044265	cellular macromolecule catabolic process	16	2.87e-05	UBE2C	ENSP00000216911,ENSP00000221486,ENSP00000256442,ENSP00000264552,ENSP00000278616,ENSP00000296509,ENSP00000300093,ENSP00000305480,ENSP00000308450,ENSP00000308928,ENSP00000348838,ENSP00000355966,ENSP00000372023,ENSP00000378699,ENSP00000380256,ENSP00000463999	ATM,AURKA,AURKB,CCNB1,CCNF,CDC20,CDK1,CHEK2,CYLD,FEN1,MAD2L1,NEK2,PLK1,RNASEH2A,UBE2C,UBE2S
GO.0098813	nuclear chromosome segregation	15	6.69e-15		ENSP00000240423,ENSP00000247191,ENSP00000251496,ENSP00000256442,ENSP00000263753,ENSP00000275517,ENSP00000296509,ENSP00000322180,ENSP00000341466,ENSP00000355966,ENSP00000361298,ENSP00000363055,ENSP00000369497,ENSP00000453403,ENSP00000463999	AURKB,BRCA2,CCNB1,CDCA5,DLGAP5,DSCC1,KIF18B,KIF2C,MAD2L1,NCAPG,NCAPH,NEK2,NUSAP1,SGOL1,ZWINT
GO.0051783	regulation of nuclear division	15	1.44e-13	UBE2C	ENSP00000216911,ENSP00000222693,ENSP00000247191,ENSP00000275517,ENSP00000278616,ENSP00000296509,ENSP00000300093,ENSP00000301633,ENSP00000302530,ENSP00000321656,ENSP00000348838,ENSP00000355966,ENSP00000358813,ENSP00000388648,ENSP00000453403	ATM,AURKA,BIRC5,BUB1,CAV2,CDC25C,CDCA5,CHEK1,DLGAP5,MAD2L1,NEK2,NUSAP1,PLK1,TTK,UBE2C
GO.1901990	regulation of mitotic cell cycle phase transition	15	2.17e-10	UBE2C	ENSP00000247191,ENSP00000256442,ENSP00000274026,ENSP00000275517,ENSP00000278616,ENSP00000287598,ENSP00000296509,ENSP00000300093,ENSP00000301633,ENSP00000302530,ENSP00000308450,ENSP00000348838,ENSP00000358813,ENSP00000405726,ENSP00000415430	ATM,BIRC5,BUB1,BUB1B,CCNA2,CCNB1,CDC20,CDC45,CDCA5,DLGAP5,GTSE1,MAD2L1,PLK1,TTK,UBE2C
GO.0051493	regulation of cytoskeleton organization	15	3.67e-08		ENSP00000216911,ENSP00000256442,ENSP00000270861,ENSP00000285116,ENSP00000298552,ENSP00000300093,ENSP00000300403,ENSP00000308928,ENSP00000319417,ENSP00000339191,ENSP00000355966,ENSP00000380256,ENSP00000388648,ENSP00000418960,ENSP00000463999	AURKA,AURKB,BRCA1,CAV1,CCNB1,CCNF,CHEK1,CYLD,NEK2,PLK1,PLK4,SKA1,SKA3,TPX2,TSC1
GO.0031400	negative regulation of protein modification process	15	4.95e-06	UBE2C	ENSP00000215631,ENSP00000219476,ENSP00000256442,ENSP00000278616,ENSP00000287598,ENSP00000296509,ENSP00000300093,ENSP00000302530,ENSP00000308450,ENSP00000339191,ENSP00000342307,ENSP00000348838,ENSP00000358813,ENSP00000411552,ENSP00000418960	ATM,BRCA1,BUB1,BUB1B,CAV1,CCNB1,CDC20,CDKN1C,FOXM1,GADD45B,MAD2L1,PLK1,TSC2,TTK,UBE2C
GO.0008283	cell proliferation	15	2.82e-05		ENSP00000247191,ENSP00000262460,ENSP00000287598,ENSP00000298048,ENSP00000300093,ENSP00000300403,ENSP00000302530,ENSP00000303706,ENSP00000321656,ENSP00000324020,ENSP00000328203,ENSP00000357643,ENSP00000361298,ENSP00000364976,ENSP00000369497	BRCA2,BUB1,BUB1B,CDC25A,CDC25C,CKS2,DLGAP5,GINS1,KIF15,KIF2C,MELK,MKI67,PLK1,TPX2,TRAIP
GO.0009894	regulation of catabolic process	15	0.000224	UBE2C	ENSP00000216911,ENSP00000247191,ENSP00000256442,ENSP00000278616,ENSP00000287598,ENSP00000296509,ENSP00000300093,ENSP00000302530,ENSP00000308450,ENSP00000339191,ENSP00000348838,ENSP00000358813,ENSP00000372023,ENSP00000378699,ENSP00000412566	ATM,AURKA,BUB1,BUB1B,CAV1,CCNB1,CDC20,CDK1,CHEK2,DLGAP5,MAD2L1,PLK1,SNRPB,TTK,UBE2C
GO.0009057	macromolecule catabolic process	15	0.000736	UBE2C	ENSP00000216911,ENSP00000221486,ENSP00000256442,ENSP00000264552,ENSP00000296509,ENSP00000300093,ENSP00000305480,ENSP00000308450,ENSP00000308928,ENSP00000348838,ENSP00000355966,ENSP00000372023,ENSP00000378699,ENSP00000380256,ENSP00000463999	AURKA,AURKB,CCNB1,CCNF,CDC20,CDK1,CHEK2,CYLD,FEN1,MAD2L1,NEK2,PLK1,RNASEH2A,UBE2C,UBE2S
GO.0009628	response to abiotic stimulus	15	0.00563		ENSP00000219476,ENSP00000256442,ENSP00000278616,ENSP00000300035,ENSP00000303706,ENSP00000305480,ENSP00000339191,ENSP00000343741,ENSP00000357643,ENSP00000361043,ENSP00000369497,ENSP00000372023,ENSP00000388648,ENSP00000418960,ENSP00000463999	ATM,ATR,AURKB,BRCA1,BRCA2,CAV1,CCNB1,CDC25A,CHEK1,CHEK2,FEN1,KIAA0101,MKI67,RAD54L,TSC2
GO.0051172	negative regulation of nitrogen compound metabolic process	15	0.0488	TSPYL2	ENSP00000268043,ENSP00000298552,ENSP00000300093,ENSP00000301633,ENSP00000308928,ENSP00000314080,ENSP00000339191,ENSP00000342307,ENSP00000343741,ENSP00000351153,ENSP00000364591,ENSP00000369497,ENSP00000372023,ENSP00000418960,ENSP00000463999	ATR,AURKB,BIRC5,BRCA1,BRCA2,CAV1,CHEK2,CYLD,FOXM1,HIC1,PARPBP,PIF1,PLK1,TSC1,TSPYL2
GO.0070507	regulation of microtubule cytoskeleton organization	14	1.15e-13		ENSP00000216911,ENSP00000256442,ENSP00000270861,ENSP00000285116,ENSP00000300093,ENSP00000300403,ENSP00000308928,ENSP00000319417,ENSP00000339191,ENSP00000355966,ENSP00000380256,ENSP00000388648,ENSP00000418960,ENSP00000463999	AURKA,AURKB,BRCA1,CAV1,CCNB1,CCNF,CHEK1,CYLD,NEK2,PLK1,PLK4,SKA1,SKA3,TPX2
GO.0033044	regulation of chromosome organization	14	2.31e-10	UBE2C	ENSP00000247191,ENSP00000256442,ENSP00000268043,ENSP00000275517,ENSP00000278616,ENSP00000296509,ENSP00000300093,ENSP00000302530,ENSP00000308450,ENSP00000348838,ENSP00000358813,ENSP00000388648,ENSP00000405726,ENSP00000418960	ATM,BRCA1,BUB1,CCNB1,CDC20,CDC45,CDCA5,CHEK1,DLGAP5,MAD2L1,PIF1,PLK1,TTK,UBE2C
GO.0071103	DNA conformation change	14	3.12e-10	TSPYL2	ENSP00000220514,ENSP00000240423,ENSP00000251496,ENSP00000256442,ENSP00000263382,ENSP00000268043,ENSP00000275517,ENSP00000336868,ENSP00000364310,ENSP00000364591,ENSP00000372088,ENSP00000405726,ENSP00000414109,ENSP00000453403	ASF1B,CCNB1,CDC45,CDCA5,CENPA,H2AFX,HJURP,NCAPG,NCAPH,NUSAP1,OIP5,PIF1,RAD51,TSPYL2
GO.0045930	negative regulation of mitotic cell cycle	14	6.41e-10	UBE2C	ENSP00000274026,ENSP00000278616,ENSP00000287598,ENSP00000296509,ENSP00000300093,ENSP00000302530,ENSP00000308450,ENSP00000348838,ENSP00000358813,ENSP00000363055,ENSP00000372023,ENSP00000378699,ENSP00000388648,ENSP00000415430	ATM,BUB1,BUB1B,CCNA2,CDC20,CDK1,CHEK1,CHEK2,GTSE1,MAD2L1,PLK1,TTK,UBE2C,ZWINT
GO.0042176	regulation of protein catabolic process	14	9.12e-07	UBE2C	ENSP00000216911,ENSP00000247191,ENSP00000256442,ENSP00000278616,ENSP00000287598,ENSP00000296509,ENSP00000300093,ENSP00000302530,ENSP00000308450,ENSP00000339191,ENSP00000348838,ENSP00000358813,ENSP00000372023,ENSP00000378699	ATM,AURKA,BUB1,BUB1B,CAV1,CCNB1,CDC20,CDK1,CHEK2,DLGAP5,MAD2L1,PLK1,TTK,UBE2C
GO.0030163	protein catabolic process	14	1.62e-05	UBE2C	ENSP00000216911,ENSP00000256442,ENSP00000264552,ENSP00000278616,ENSP00000296509,ENSP00000300093,ENSP00000308450,ENSP00000308928,ENSP00000348838,ENSP00000355966,ENSP00000372023,ENSP00000378699,ENSP00000380256,ENSP00000463999	ATM,AURKA,AURKB,CCNB1,CCNF,CDC20,CDK1,CHEK2,CYLD,MAD2L1,NEK2,PLK1,UBE2C,UBE2S
GO.0031329	regulation of cellular catabolic process	14	0.000222	UBE2C	ENSP00000216911,ENSP00000247191,ENSP00000256442,ENSP00000278616,ENSP00000287598,ENSP00000296509,ENSP00000300093,ENSP00000302530,ENSP00000308450,ENSP00000339191,ENSP00000348838,ENSP00000358813,ENSP00000378699,ENSP00000412566	ATM,AURKA,BUB1,BUB1B,CAV1,CCNB1,CDC20,CDK1,DLGAP5,MAD2L1,PLK1,SNRPB,TTK,UBE2C
GO.0030162	regulation of proteolysis	14	0.000455	UBE2C	ENSP00000216911,ENSP00000247191,ENSP00000256442,ENSP00000278616,ENSP00000287598,ENSP00000296509,ENSP00000300093,ENSP00000301633,ENSP00000302530,ENSP00000308450,ENSP00000339191,ENSP00000348838,ENSP00000358813,ENSP00000378699	ATM,AURKA,BIRC5,BUB1,BUB1B,CAV1,CCNB1,CDC20,CDK1,DLGAP5,MAD2L1,PLK1,TTK,UBE2C
GO.0018193	peptidyl-amino acid modification	14	0.00157		ENSP00000216639,ENSP00000216911,ENSP00000232978,ENSP00000256442,ENSP00000278616,ENSP00000298048,ENSP00000300093,ENSP00000343741,ENSP00000358813,ENSP00000369497,ENSP00000378699,ENSP00000388648,ENSP00000418960,ENSP00000463999	ATM,ATR,AURKA,AURKB,BRCA1,BRCA2,CCNB1,CDK1,CHEK1,MELK,NKTR,PLK1,TTK,VRK1
GO.0000003	reproduction	14	0.00339		ENSP00000216911,ENSP00000240488,ENSP00000256442,ENSP00000263382,ENSP00000263753,ENSP00000300093,ENSP00000321656,ENSP00000355966,ENSP00000357643,ENSP00000361043,ENSP00000364310,ENSP00000364976,ENSP00000369497,ENSP00000378699	ASF1B,AURKA,BRCA2,CCNB1,CDC25C,CDK1,CKS2,H2AFX,MKI67,MND1,NEK2,PLK1,RAD54L,SGOL1
GO.0006915	apoptotic process	14	0.012		ENSP00000215631,ENSP00000261366,ENSP00000278616,ENSP00000287598,ENSP00000300403,ENSP00000301633,ENSP00000302530,ENSP00000314080,ENSP00000328203,ENSP00000339191,ENSP00000369497,ENSP00000372023,ENSP00000378699,ENSP00000418960	ATM,BIRC5,BRCA1,BRCA2,BUB1,BUB1B,CAV1,CDK1,CHEK2,GADD45B,HIC1,LMNB1,TPX2,TRAIP
GO.0051130	positive regulation of cellular component organization	14	0.0214	UBE2C	ENSP00000216911,ENSP00000247191,ENSP00000256442,ENSP00000270861,ENSP00000275517,ENSP00000298552,ENSP00000300093,ENSP00000301633,ENSP00000308450,ENSP00000339191,ENSP00000348838,ENSP00000412566,ENSP00000418960,ENSP00000453403	AURKA,BIRC5,BRCA1,CAV1,CCNB1,CDC20,CDCA5,DLGAP5,NUSAP1,PLK1,PLK4,SNRPB,TSC1,UBE2C
GO.0051983	regulation of chromosome segregation	13	2.27e-15	UBE2C	ENSP00000247191,ENSP00000256442,ENSP00000275517,ENSP00000278616,ENSP00000296509,ENSP00000300093,ENSP00000302530,ENSP00000308450,ENSP00000348838,ENSP00000355966,ENSP00000358813,ENSP00000361298,ENSP00000463999	ATM,AURKB,BUB1,CCNB1,CDC20,CDCA5,DLGAP5,KIF2C,MAD2L1,NEK2,PLK1,TTK,UBE2C
GO.0000070	mitotic sister chromatid segregation	13	8.02e-15		ENSP00000240423,ENSP00000247191,ENSP00000251496,ENSP00000256442,ENSP00000275517,ENSP00000296509,ENSP00000300093,ENSP00000322180,ENSP00000341466,ENSP00000355966,ENSP00000361298,ENSP00000363055,ENSP00000453403	CCNB1,CDCA5,DLGAP5,DSCC1,KIF18B,KIF2C,MAD2L1,NCAPG,NCAPH,NEK2,NUSAP1,PLK1,ZWINT
GO.0007093	mitotic cell cycle checkpoint	13	2.92e-10	UBE2C	ENSP00000274026,ENSP00000278616,ENSP00000287598,ENSP00000296509,ENSP00000300093,ENSP00000302530,ENSP00000308450,ENSP00000348838,ENSP00000358813,ENSP00000363055,ENSP00000372023,ENSP00000378699,ENSP00000415430	ATM,BUB1,BUB1B,CCNA2,CDC20,CDK1,CHEK2,GTSE1,MAD2L1,PLK1,TTK,UBE2C,ZWINT
GO.0006260	DNA replication	13	2.36e-09		ENSP00000221486,ENSP00000262460,ENSP00000300035,ENSP00000303706,ENSP00000305480,ENSP00000321656,ENSP00000322180,ENSP00000343741,ENSP00000369497,ENSP00000378699,ENSP00000388648,ENSP00000405726,ENSP00000418960	ATR,BRCA1,BRCA2,CDC25A,CDC25C,CDC45,CDK1,CHEK1,DSCC1,FEN1,GINS1,KIAA0101,RNASEH2A
GO.0031396	regulation of protein ubiquitination	13	1.6e-08	UBE2C	ENSP00000256442,ENSP00000264552,ENSP00000278616,ENSP00000287598,ENSP00000296509,ENSP00000300093,ENSP00000302530,ENSP00000308450,ENSP00000339191,ENSP00000348838,ENSP00000358813,ENSP00000378699,ENSP00000418960	ATM,BRCA1,BUB1,BUB1B,CAV1,CCNB1,CDC20,CDK1,MAD2L1,PLK1,TTK,UBE2C,UBE2S
GO.1903050	regulation of proteolysis involved in cellular protein catabolic process	13	1.06e-07	UBE2C	ENSP00000216911,ENSP00000247191,ENSP00000256442,ENSP00000278616,ENSP00000287598,ENSP00000296509,ENSP00000300093,ENSP00000302530,ENSP00000308450,ENSP00000339191,ENSP00000348838,ENSP00000358813,ENSP00000378699	ATM,AURKA,BUB1,BUB1B,CAV1,CCNB1,CDC20,CDK1,DLGAP5,MAD2L1,PLK1,TTK,UBE2C
GO.0044257	cellular protein catabolic process	13	3.71e-05	UBE2C	ENSP00000216911,ENSP00000256442,ENSP00000264552,ENSP00000296509,ENSP00000300093,ENSP00000308450,ENSP00000308928,ENSP00000348838,ENSP00000355966,ENSP00000372023,ENSP00000378699,ENSP00000380256,ENSP00000463999	AURKA,AURKB,CCNB1,CCNF,CDC20,CDK1,CHEK2,CYLD,MAD2L1,NEK2,PLK1,UBE2C,UBE2S
GO.0006325	chromatin organization	13	0.000375	TSPYL2	ENSP00000216639,ENSP00000216911,ENSP00000220514,ENSP00000256442,ENSP00000263382,ENSP00000278616,ENSP00000336868,ENSP00000364310,ENSP00000364591,ENSP00000369497,ENSP00000388648,ENSP00000414109,ENSP00000463999	ASF1B,ATM,AURKA,AURKB,BRCA2,CCNB1,CENPA,CHEK1,H2AFX,HJURP,OIP5,TSPYL2,VRK1
GO.0045859	regulation of protein kinase activity	13	0.000709	both	ENSP00000219476,ENSP00000274026,ENSP00000298552,ENSP00000300093,ENSP00000300403,ENSP00000303706,ENSP00000321656,ENSP00000335357,ENSP00000339191,ENSP00000348838,ENSP00000364591,ENSP00000378699,ENSP00000411552	CAV1,CCNA2,CDC25A,CDC25C,CDK1,CDKN1C,CDKN3,PLK1,TPX2,TSC1,TSC2,TSPYL2,UBE2C
GO.0043086	negative regulation of catalytic activity	13	0.0041	UBE2C	ENSP00000215631,ENSP00000219476,ENSP00000268043,ENSP00000278616,ENSP00000287598,ENSP00000296509,ENSP00000300093,ENSP00000301633,ENSP00000302530,ENSP00000308450,ENSP00000339191,ENSP00000348838,ENSP00000358813	ATM,BIRC5,BUB1,BUB1B,CAV1,CDC20,GADD45B,MAD2L1,PIF1,PLK1,TSC2,TTK,UBE2C
GO.1901988	negative regulation of cell cycle phase transition	12	4.61e-09	UBE2C	ENSP00000274026,ENSP00000278616,ENSP00000287598,ENSP00000296509,ENSP00000300093,ENSP00000302530,ENSP00000308450,ENSP00000348838,ENSP00000358813,ENSP00000372023,ENSP00000378699,ENSP00000415430	ATM,BUB1,BUB1B,CCNA2,CDC20,CDK1,CHEK2,GTSE1,MAD2L1,PLK1,TTK,UBE2C
GO.0051052	regulation of DNA metabolic process	12	8.54e-07	TSPYL2	ENSP00000268043,ENSP00000322180,ENSP00000332455,ENSP00000342307,ENSP00000343741,ENSP00000351153,ENSP00000364310,ENSP00000364591,ENSP00000369497,ENSP00000372023,ENSP00000372088,ENSP00000388648	ATR,BRCA2,CHEK1,CHEK2,DSCC1,FOXM1,H2AFX,KPNA2,PARPBP,PIF1,RAD51,TSPYL2
GO.0051348	negative regulation of transferase activity	12	3.35e-06	UBE2C	ENSP00000215631,ENSP00000219476,ENSP00000268043,ENSP00000278616,ENSP00000287598,ENSP00000296509,ENSP00000300093,ENSP00000302530,ENSP00000308450,ENSP00000339191,ENSP00000348838,ENSP00000358813	ATM,BUB1,BUB1B,CAV1,CDC20,GADD45B,MAD2L1,PIF1,PLK1,TSC2,TTK,UBE2C
GO.0006511	ubiquitin-dependent protein catabolic process	12	5.51e-05	UBE2C	ENSP00000216911,ENSP00000256442,ENSP00000264552,ENSP00000296509,ENSP00000300093,ENSP00000308450,ENSP00000308928,ENSP00000348838,ENSP00000355966,ENSP00000378699,ENSP00000380256,ENSP00000463999	AURKA,AURKB,CCNB1,CCNF,CDC20,CDK1,CYLD,MAD2L1,NEK2,PLK1,UBE2C,UBE2S
GO.0009314	response to radiation	12	8.75e-05		ENSP00000278616,ENSP00000300035,ENSP00000303706,ENSP00000305480,ENSP00000339191,ENSP00000343741,ENSP00000361043,ENSP00000369497,ENSP00000372023,ENSP00000388648,ENSP00000418960,ENSP00000463999	ATM,ATR,AURKB,BRCA1,BRCA2,CAV1,CDC25A,CHEK1,CHEK2,FEN1,KIAA0101,RAD54L
GO.0016568	chromatin modification	12	0.000346	TSPYL2	ENSP00000216639,ENSP00000216911,ENSP00000220514,ENSP00000256442,ENSP00000263382,ENSP00000278616,ENSP00000336868,ENSP00000364591,ENSP00000369497,ENSP00000388648,ENSP00000414109,ENSP00000463999	ASF1B,ATM,AURKA,AURKB,BRCA2,CCNB1,CENPA,CHEK1,HJURP,OIP5,TSPYL2,VRK1
GO.0034622	cellular macromolecular complex assembly	12	0.000832	both	ENSP00000220514,ENSP00000263382,ENSP00000264552,ENSP00000336868,ENSP00000339191,ENSP00000348838,ENSP00000364310,ENSP00000364591,ENSP00000372088,ENSP00000405726,ENSP00000412566,ENSP00000414109	ASF1B,CAV1,CDC45,CENPA,H2AFX,HJURP,OIP5,RAD51,SNRPB,TSPYL2,UBE2C,UBE2S
GO.0010638	positive regulation of organelle organization	12	0.00131	UBE2C	ENSP00000216911,ENSP00000247191,ENSP00000256442,ENSP00000270861,ENSP00000275517,ENSP00000300093,ENSP00000301633,ENSP00000339191,ENSP00000348838,ENSP00000412566,ENSP00000418960,ENSP00000453403	AURKA,BIRC5,BRCA1,CAV1,CCNB1,CDCA5,DLGAP5,NUSAP1,PLK1,PLK4,SNRPB,UBE2C
GO.0080135	regulation of cellular response to stress	12	0.00454		ENSP00000215631,ENSP00000278616,ENSP00000314080,ENSP00000339191,ENSP00000342307,ENSP00000343741,ENSP00000351153,ENSP00000364310,ENSP00000372088,ENSP00000388648,ENSP00000412566,ENSP00000418960	ATM,ATR,BRCA1,CAV1,CHEK1,FOXM1,GADD45B,H2AFX,HIC1,PARPBP,RAD51,SNRPB
GO.0043549	regulation of kinase activity	12	0.00531	both	ENSP00000219476,ENSP00000274026,ENSP00000298552,ENSP00000300093,ENSP00000300403,ENSP00000303706,ENSP00000321656,ENSP00000335357,ENSP00000339191,ENSP00000348838,ENSP00000364591,ENSP00000378699	CAV1,CCNA2,CDC25A,CDC25C,CDK1,CDKN3,PLK1,TPX2,TSC1,TSC2,TSPYL2,UBE2C
GO.0007052	mitotic spindle organization	11	4.2e-14		ENSP00000216911,ENSP00000217026,ENSP00000260363,ENSP00000282074,ENSP00000301633,ENSP00000355966,ENSP00000358813,ENSP00000363524,ENSP00000372023,ENSP00000377793,ENSP00000463999	AURKA,AURKB,BIRC5,CHEK2,KIF23,KIF4A,MYBL2,NEK2,PRC1,SPC25,TTK
GO.0045931	positive regulation of mitotic cell cycle	11	1.23e-09	UBE2C	ENSP00000216911,ENSP00000247191,ENSP00000256442,ENSP00000275517,ENSP00000296509,ENSP00000300093,ENSP00000301633,ENSP00000348838,ENSP00000369497,ENSP00000405726,ENSP00000453403	AURKA,BIRC5,BRCA2,CCNB1,CDC45,CDCA5,DLGAP5,MAD2L1,NUSAP1,PLK1,UBE2C
GO.0051438	regulation of ubiquitin-protein transferase activity	11	2.5e-09	UBE2C	ENSP00000256442,ENSP00000264552,ENSP00000278616,ENSP00000287598,ENSP00000296509,ENSP00000300093,ENSP00000302530,ENSP00000308450,ENSP00000348838,ENSP00000358813,ENSP00000378699	ATM,BUB1,BUB1B,CCNB1,CDC20,CDK1,MAD2L1,PLK1,TTK,UBE2C,UBE2S
GO.0051340	regulation of ligase activity	11	4.06e-09	UBE2C	ENSP00000256442,ENSP00000264552,ENSP00000278616,ENSP00000287598,ENSP00000296509,ENSP00000300093,ENSP00000302530,ENSP00000308450,ENSP00000348838,ENSP00000358813,ENSP00000378699	ATM,BUB1,BUB1B,CCNB1,CDC20,CDK1,MAD2L1,PLK1,TTK,UBE2C,UBE2S
GO.0032434	regulation of proteasomal ubiquitin-dependent protein catabolic process	11	9.15e-09	UBE2C	ENSP00000216911,ENSP00000247191,ENSP00000278616,ENSP00000287598,ENSP00000296509,ENSP00000300093,ENSP00000302530,ENSP00000308450,ENSP00000339191,ENSP00000348838,ENSP00000358813	ATM,AURKA,BUB1,BUB1B,CAV1,CDC20,DLGAP5,MAD2L1,PLK1,TTK,UBE2C
GO.0051321	meiotic cell cycle	11	2.08e-08		ENSP00000216911,ENSP00000240488,ENSP00000263753,ENSP00000278616,ENSP00000300093,ENSP00000355966,ENSP00000357643,ENSP00000361043,ENSP00000364310,ENSP00000364976,ENSP00000369497	ATM,AURKA,BRCA2,CKS2,H2AFX,MKI67,MND1,NEK2,PLK1,RAD54L,SGOL1
GO.0031570	DNA integrity checkpoint	11	2.21e-08		ENSP00000274026,ENSP00000278616,ENSP00000300093,ENSP00000343741,ENSP00000364310,ENSP00000372023,ENSP00000378699,ENSP00000388648,ENSP00000405726,ENSP00000415430,ENSP00000418960	ATM,ATR,BRCA1,CCNA2,CDC45,CDK1,CHEK1,CHEK2,GTSE1,H2AFX,PLK1
GO.0006323	DNA packaging	11	2.35e-08	TSPYL2	ENSP00000220514,ENSP00000240423,ENSP00000251496,ENSP00000256442,ENSP00000263382,ENSP00000275517,ENSP00000336868,ENSP00000364310,ENSP00000364591,ENSP00000414109,ENSP00000453403	ASF1B,CCNB1,CDCA5,CENPA,H2AFX,HJURP,NCAPG,NCAPH,NUSAP1,OIP5,TSPYL2
GO.1901991	negative regulation of mitotic cell cycle phase transition	11	3.41e-08	UBE2C	ENSP00000274026,ENSP00000278616,ENSP00000287598,ENSP00000296509,ENSP00000300093,ENSP00000302530,ENSP00000308450,ENSP00000348838,ENSP00000358813,ENSP00000378699,ENSP00000415430	ATM,BUB1,BUB1B,CCNA2,CDC20,CDK1,GTSE1,MAD2L1,PLK1,TTK,UBE2C
GO.0043161	proteasome-mediated ubiquitin-dependent protein catabolic process	11	1.52e-05	UBE2C	ENSP00000216911,ENSP00000256442,ENSP00000264552,ENSP00000296509,ENSP00000300093,ENSP00000308450,ENSP00000348838,ENSP00000355966,ENSP00000378699,ENSP00000380256,ENSP00000463999	AURKA,AURKB,CCNB1,CCNF,CDC20,CDK1,MAD2L1,NEK2,PLK1,UBE2C,UBE2S
GO.0071900	regulation of protein serine/threonine kinase activity	11	0.00029	UBE2C	ENSP00000215631,ENSP00000274026,ENSP00000300093,ENSP00000303706,ENSP00000321656,ENSP00000335357,ENSP00000339191,ENSP00000348838,ENSP00000364976,ENSP00000378699,ENSP00000411552	CAV1,CCNA2,CDC25A,CDC25C,CDK1,CDKN1C,CDKN3,CKS2,GADD45B,PLK1,UBE2C
GO.0043009	chordate embryonic development	11	0.00571		ENSP00000219476,ENSP00000256442,ENSP00000262460,ENSP00000270861,ENSP00000278616,ENSP00000288207,ENSP00000298552,ENSP00000355966,ENSP00000369497,ENSP00000411552,ENSP00000418960	ATM,BRCA1,BRCA2,CCNB1,CCNB2,CDKN1C,GINS1,NEK2,PLK4,TSC1,TSC2
GO.0070647	protein modification by small protein conjugation or removal	11	0.028	UBE2C	ENSP00000264552,ENSP00000300093,ENSP00000301633,ENSP00000308450,ENSP00000308928,ENSP00000328203,ENSP00000348838,ENSP00000356243,ENSP00000380256,ENSP00000418960,ENSP00000442068	BIRC5,BRCA1,CCNF,CDC20,CDCA3,CYLD,PLK1,TRAIP,UBE2C,UBE2S,UBE2T
GO.0031577	spindle checkpoint	10	9.86e-13	UBE2C	ENSP00000278616,ENSP00000287598,ENSP00000296509,ENSP00000300093,ENSP00000301633,ENSP00000302530,ENSP00000308450,ENSP00000348838,ENSP00000358813,ENSP00000463999	ATM,AURKB,BIRC5,BUB1,BUB1B,CDC20,MAD2L1,PLK1,TTK,UBE2C
GO.0051782	negative regulation of cell division	10	3.81e-10	UBE2C	ENSP00000278616,ENSP00000287598,ENSP00000296509,ENSP00000300093,ENSP00000302530,ENSP00000308450,ENSP00000348838,ENSP00000358813,ENSP00000388648,ENSP00000463999	ATM,AURKB,BUB1,BUB1B,CDC20,CHEK1,MAD2L1,PLK1,TTK,UBE2C
GO.0000910	cytokinesis	10	1.33e-09		ENSP00000260363,ENSP00000300093,ENSP00000301633,ENSP00000360540,ENSP00000363524,ENSP00000369497,ENSP00000377793,ENSP00000378356,ENSP00000453403,ENSP00000463999	AURKB,BIRC5,BRCA2,CEP55,KIF20A,KIF23,KIF4A,NUSAP1,PLK1,PRC1
GO.0031145	anaphase-promoting complex-dependent proteasomal ubiquitin-dependent protein catabolic process	10	1.33e-09	UBE2C	ENSP00000216911,ENSP00000256442,ENSP00000264552,ENSP00000296509,ENSP00000300093,ENSP00000308450,ENSP00000348838,ENSP00000355966,ENSP00000378699,ENSP00000463999	AURKA,AURKB,CCNB1,CDC20,CDK1,MAD2L1,NEK2,PLK1,UBE2C,UBE2S
GO.0007051	spindle organization	10	1.48e-09		ENSP00000217026,ENSP00000260363,ENSP00000282074,ENSP00000301633,ENSP00000358813,ENSP00000363416,ENSP00000363524,ENSP00000372023,ENSP00000377793,ENSP00000463999	AUNIP,AURKB,BIRC5,CHEK2,KIF23,KIF4A,MYBL2,PRC1,SPC25,TTK
GO.0051439	regulation of ubiquitin-protein ligase activity involved in mitotic cell cycle	10	3.34e-09	UBE2C	ENSP00000256442,ENSP00000278616,ENSP00000287598,ENSP00000296509,ENSP00000300093,ENSP00000302530,ENSP00000308450,ENSP00000348838,ENSP00000358813,ENSP00000378699	ATM,BUB1,BUB1B,CCNB1,CDC20,CDK1,MAD2L1,PLK1,TTK,UBE2C
GO.2001251	negative regulation of chromosome organization	10	4.06e-09	UBE2C	ENSP00000268043,ENSP00000278616,ENSP00000287598,ENSP00000296509,ENSP00000300093,ENSP00000302530,ENSP00000308450,ENSP00000348838,ENSP00000358813,ENSP00000418960	ATM,BRCA1,BUB1,BUB1B,CDC20,MAD2L1,PIF1,PLK1,TTK,UBE2C
GO.0006302	double-strand break repair	10	1.03e-07		ENSP00000275517,ENSP00000278616,ENSP00000305480,ENSP00000343741,ENSP00000361043,ENSP00000364310,ENSP00000369497,ENSP00000372023,ENSP00000405726,ENSP00000418960	ATM,ATR,BRCA1,BRCA2,CDC45,CDCA5,CHEK2,FEN1,H2AFX,RAD54L
GO.0000077	DNA damage checkpoint	10	1.62e-07		ENSP00000274026,ENSP00000278616,ENSP00000300093,ENSP00000343741,ENSP00000364310,ENSP00000372023,ENSP00000378699,ENSP00000388648,ENSP00000415430,ENSP00000418960	ATM,ATR,BRCA1,CCNA2,CDK1,CHEK1,CHEK2,GTSE1,H2AFX,PLK1
GO.0016567	protein ubiquitination	10	0.00992	UBE2C	ENSP00000264552,ENSP00000300093,ENSP00000301633,ENSP00000308450,ENSP00000328203,ENSP00000348838,ENSP00000356243,ENSP00000380256,ENSP00000418960,ENSP00000442068	BIRC5,BRCA1,CCNF,CDC20,CDCA3,PLK1,TRAIP,UBE2C,UBE2S,UBE2T
GO.0030071	regulation of mitotic metaphase/anaphase transition	9	2.36e-10	UBE2C	ENSP00000247191,ENSP00000278616,ENSP00000287598,ENSP00000296509,ENSP00000300093,ENSP00000302530,ENSP00000308450,ENSP00000348838,ENSP00000358813	ATM,BUB1,BUB1B,CDC20,DLGAP5,MAD2L1,PLK1,TTK,UBE2C
GO.0045839	negative regulation of mitotic nuclear division	9	2.8e-10	UBE2C	ENSP00000278616,ENSP00000287598,ENSP00000296509,ENSP00000300093,ENSP00000302530,ENSP00000308450,ENSP00000348838,ENSP00000358813,ENSP00000388648	ATM,BUB1,BUB1B,CDC20,CHEK1,MAD2L1,PLK1,TTK,UBE2C
GO.0051297	centrosome organization	9	2.64e-09		ENSP00000216911,ENSP00000263753,ENSP00000270861,ENSP00000300035,ENSP00000300093,ENSP00000355966,ENSP00000369497,ENSP00000378699,ENSP00000418960	AURKA,BRCA1,BRCA2,CDK1,KIAA0101,NEK2,PLK1,PLK4,SGOL1
GO.0031397	negative regulation of protein ubiquitination	9	1.03e-06	UBE2C	ENSP00000278616,ENSP00000287598,ENSP00000296509,ENSP00000300093,ENSP00000302530,ENSP00000308450,ENSP00000339191,ENSP00000348838,ENSP00000358813	ATM,BUB1,BUB1B,CAV1,CDC20,MAD2L1,PLK1,TTK,UBE2C
GO.0051781	positive regulation of cell division	9	1.1e-06	UBE2C	ENSP00000216911,ENSP00000247191,ENSP00000260363,ENSP00000275517,ENSP00000300093,ENSP00000301633,ENSP00000348838,ENSP00000453403,ENSP00000463999	AURKA,AURKB,BIRC5,CDCA5,DLGAP5,KIF23,NUSAP1,PLK1,UBE2C
GO.2001020	regulation of response to DNA damage stimulus	9	1.61e-06		ENSP00000278616,ENSP00000314080,ENSP00000342307,ENSP00000343741,ENSP00000351153,ENSP00000364310,ENSP00000372088,ENSP00000388648,ENSP00000418960	ATM,ATR,BRCA1,CHEK1,FOXM1,H2AFX,HIC1,PARPBP,RAD51
GO.0007568	aging	9	0.000175		ENSP00000278616,ENSP00000339191,ENSP00000343741,ENSP00000361043,ENSP00000364310,ENSP00000369497,ENSP00000372023,ENSP00000388648,ENSP00000411552	ATM,ATR,BRCA2,CAV1,CDKN1C,CHEK1,CHEK2,H2AFX,RAD54L
GO.0045861	negative regulation of proteolysis	9	0.00168	UBE2C	ENSP00000278616,ENSP00000287598,ENSP00000296509,ENSP00000300093,ENSP00000301633,ENSP00000302530,ENSP00000308450,ENSP00000348838,ENSP00000358813	ATM,BIRC5,BUB1,BUB1B,CDC20,MAD2L1,PLK1,TTK,UBE2C
GO.0051640	organelle localization	9	0.00184		ENSP00000216911,ENSP00000247191,ENSP00000256442,ENSP00000275517,ENSP00000301633,ENSP00000336868,ENSP00000361298,ENSP00000369497,ENSP00000453403	AURKA,BIRC5,BRCA2,CCNB1,CDCA5,CENPA,DLGAP5,KIF2C,NUSAP1
GO.0031331	positive regulation of cellular catabolic process	9	0.00583	UBE2C	ENSP00000216911,ENSP00000247191,ENSP00000256442,ENSP00000300093,ENSP00000308450,ENSP00000339191,ENSP00000348838,ENSP00000378699,ENSP00000412566	AURKA,CAV1,CCNB1,CDC20,CDK1,DLGAP5,PLK1,SNRPB,UBE2C
GO.0070925	organelle assembly	9	0.00611		ENSP00000216911,ENSP00000217026,ENSP00000260363,ENSP00000270861,ENSP00000301633,ENSP00000336868,ENSP00000363524,ENSP00000372023,ENSP00000463999	AURKA,AURKB,BIRC5,CENPA,CHEK2,KIF23,KIF4A,MYBL2,PLK4
GO.0007094	mitotic spindle assembly checkpoint	8	7.37e-10	UBE2C	ENSP00000278616,ENSP00000287598,ENSP00000296509,ENSP00000300093,ENSP00000302530,ENSP00000308450,ENSP00000348838,ENSP00000358813	ATM,BUB1,BUB1B,CDC20,MAD2L1,PLK1,TTK,UBE2C
GO.0010965	regulation of mitotic sister chromatid separation	8	4.06e-09	UBE2C	ENSP00000247191,ENSP00000278616,ENSP00000296509,ENSP00000300093,ENSP00000302530,ENSP00000308450,ENSP00000348838,ENSP00000358813	ATM,BUB1,CDC20,DLGAP5,MAD2L1,PLK1,TTK,UBE2C
GO.0018105	peptidyl-serine phosphorylation	8	2.93e-06		ENSP00000216639,ENSP00000216911,ENSP00000256442,ENSP00000278616,ENSP00000300093,ENSP00000343741,ENSP00000378699,ENSP00000463999	ATM,ATR,AURKA,AURKB,CCNB1,CDK1,PLK1,VRK1
GO.0007126	meiotic nuclear division	8	5.15e-06		ENSP00000216911,ENSP00000263753,ENSP00000278616,ENSP00000300093,ENSP00000357643,ENSP00000361043,ENSP00000364976,ENSP00000369497	ATM,AURKA,BRCA2,CKS2,MKI67,PLK1,RAD54L,SGOL1
GO.0065004	protein-DNA complex assembly	8	1.93e-05	TSPYL2	ENSP00000220514,ENSP00000263382,ENSP00000336868,ENSP00000364310,ENSP00000364591,ENSP00000372088,ENSP00000405726,ENSP00000414109	ASF1B,CDC45,CENPA,H2AFX,HJURP,OIP5,RAD51,TSPYL2
GO.1904029	regulation of cyclin-dependent protein kinase activity	8	2.62e-05	UBE2C	ENSP00000274026,ENSP00000300093,ENSP00000303706,ENSP00000321656,ENSP00000335357,ENSP00000348838,ENSP00000364976,ENSP00000411552	CCNA2,CDC25A,CDC25C,CDKN1C,CDKN3,CKS2,PLK1,UBE2C
GO.1903052	positive regulation of proteolysis involved in cellular protein catabolic process	8	5.95e-05	UBE2C	ENSP00000216911,ENSP00000247191,ENSP00000256442,ENSP00000300093,ENSP00000308450,ENSP00000339191,ENSP00000348838,ENSP00000378699	AURKA,CAV1,CCNB1,CDC20,CDK1,DLGAP5,PLK1,UBE2C
GO.0031398	positive regulation of protein ubiquitination	8	8.73e-05	UBE2C	ENSP00000256442,ENSP00000264552,ENSP00000300093,ENSP00000308450,ENSP00000339191,ENSP00000348838,ENSP00000378699,ENSP00000418960	BRCA1,CAV1,CCNB1,CDC20,CDK1,PLK1,UBE2C,UBE2S
GO.0046777	protein autophosphorylation	8	0.000223		ENSP00000216639,ENSP00000216911,ENSP00000278616,ENSP00000298048,ENSP00000343741,ENSP00000355966,ENSP00000372023,ENSP00000463999	ATM,ATR,AURKA,AURKB,CHEK2,MELK,NEK2,VRK1
GO.0006310	DNA recombination	8	0.00023		ENSP00000240488,ENSP00000268043,ENSP00000305480,ENSP00000343741,ENSP00000364310,ENSP00000369497,ENSP00000405726,ENSP00000418960	ATR,BRCA1,BRCA2,CDC45,FEN1,H2AFX,MND1,PIF1
GO.0051656	establishment of organelle localization	8	0.00243		ENSP00000247191,ENSP00000256442,ENSP00000275517,ENSP00000301633,ENSP00000336868,ENSP00000361298,ENSP00000369497,ENSP00000453403	BIRC5,BRCA2,CCNB1,CDCA5,CENPA,DLGAP5,KIF2C,NUSAP1
GO.0001933	negative regulation of protein phosphorylation	8	0.00819	UBE2C	ENSP00000215631,ENSP00000219476,ENSP00000256442,ENSP00000300093,ENSP00000339191,ENSP00000342307,ENSP00000348838,ENSP00000411552	CAV1,CCNB1,CDKN1C,FOXM1,GADD45B,PLK1,TSC2,UBE2C
GO.0010256	endomembrane system organization	8	0.0278		ENSP00000216639,ENSP00000219476,ENSP00000222693,ENSP00000256442,ENSP00000288207,ENSP00000300093,ENSP00000339191,ENSP00000378699	CAV1,CAV2,CCNB1,CCNB2,CDK1,PLK1,TSC2,VRK1
GO.0090307	mitotic spindle assembly	7	9.26e-10		ENSP00000217026,ENSP00000260363,ENSP00000301633,ENSP00000355966,ENSP00000363524,ENSP00000372023,ENSP00000463999	AURKB,BIRC5,CHEK2,KIF23,KIF4A,MYBL2,NEK2
GO.0061640	cytoskeleton-dependent cytokinesis	7	4.24e-08		ENSP00000260363,ENSP00000300093,ENSP00000360540,ENSP00000363524,ENSP00000378356,ENSP00000453403,ENSP00000463999	AURKB,CEP55,KIF20A,KIF23,KIF4A,NUSAP1,PLK1
GO.0045840	positive regulation of mitotic nuclear division	7	2.01e-07	UBE2C	ENSP00000216911,ENSP00000247191,ENSP00000275517,ENSP00000300093,ENSP00000301633,ENSP00000348838,ENSP00000453403	AURKA,BIRC5,CDCA5,DLGAP5,NUSAP1,PLK1,UBE2C
GO.0051225	spindle assembly	7	3.14e-07		ENSP00000216911,ENSP00000217026,ENSP00000260363,ENSP00000301633,ENSP00000363524,ENSP00000372023,ENSP00000463999	AURKA,AURKB,BIRC5,CHEK2,KIF23,KIF4A,MYBL2
GO.0010332	response to gamma radiation	7	4.85e-07		ENSP00000278616,ENSP00000339191,ENSP00000343741,ENSP00000364310,ENSP00000369497,ENSP00000372023,ENSP00000372088	ATM,ATR,BRCA2,CAV1,CHEK2,H2AFX,RAD51
GO.0007569	cell aging	7	3.09e-06		ENSP00000278616,ENSP00000339191,ENSP00000343741,ENSP00000364310,ENSP00000369497,ENSP00000372023,ENSP00000388648	ATM,ATR,BRCA2,CAV1,CHEK1,CHEK2,H2AFX
GO.0000724	double-strand break repair via homologous recombination	7	5.98e-06		ENSP00000278616,ENSP00000343741,ENSP00000361043,ENSP00000364310,ENSP00000369497,ENSP00000405726,ENSP00000418960	ATM,ATR,BRCA1,BRCA2,CDC45,H2AFX,RAD54L
GO.0000079	regulation of cyclin-dependent protein serine/threonine kinase activity	7	1.85e-05	UBE2C	ENSP00000274026,ENSP00000300093,ENSP00000303706,ENSP00000321656,ENSP00000335357,ENSP00000348838,ENSP00000364976	CCNA2,CDC25A,CDC25C,CDKN3,CKS2,PLK1,UBE2C
GO.0009411	response to UV	7	0.000102		ENSP00000300035,ENSP00000303706,ENSP00000305480,ENSP00000343741,ENSP00000369497,ENSP00000388648,ENSP00000463999	ATR,AURKB,BRCA2,CDC25A,CHEK1,FEN1,KIAA0101
GO.0010212	response to ionizing radiation	7	0.000217		ENSP00000278616,ENSP00000339191,ENSP00000343741,ENSP00000361043,ENSP00000369497,ENSP00000372023,ENSP00000418960	ATM,ATR,BRCA1,BRCA2,CAV1,CHEK2,RAD54L
GO.0000082	G1/S transition of mitotic cell cycle	7	0.00102		ENSP00000219097,ENSP00000256442,ENSP00000275517,ENSP00000303706,ENSP00000335357,ENSP00000378699,ENSP00000405726	CCNB1,CDC25A,CDC45,CDCA5,CDK1,CDKN3,ORC6
GO.0007018	microtubule-based movement	7	0.00121		ENSP00000247191,ENSP00000260363,ENSP00000324020,ENSP00000341466,ENSP00000361298,ENSP00000363524,ENSP00000378356	DLGAP5,KIF15,KIF18B,KIF20A,KIF23,KIF2C,KIF4A
GO.0071214	cellular response to abiotic stimulus	7	0.00935		ENSP00000278616,ENSP00000303706,ENSP00000339191,ENSP00000343741,ENSP00000364310,ENSP00000388648,ENSP00000463999	ATM,ATR,AURKB,CAV1,CDC25A,CHEK1,H2AFX
GO.0051098	regulation of binding	7	0.00976		ENSP00000216911,ENSP00000300093,ENSP00000339191,ENSP00000343741,ENSP00000355966,ENSP00000414109,ENSP00000463999	ATR,AURKA,AURKB,CAV1,HJURP,NEK2,PLK1
GO.0016570	histone modification	7	0.0268		ENSP00000216639,ENSP00000216911,ENSP00000256442,ENSP00000278616,ENSP00000369497,ENSP00000388648,ENSP00000463999	ATM,AURKA,AURKB,BRCA2,CCNB1,CHEK1,VRK1
GO.0097190	apoptotic signaling pathway	7	0.0361		ENSP00000278616,ENSP00000298048,ENSP00000314080,ENSP00000339191,ENSP00000369497,ENSP00000372023,ENSP00000418960	ATM,BRCA1,BRCA2,CAV1,CHEK2,HIC1,MELK
GO.0016572	histone phosphorylation	6	1.03e-07		ENSP00000216639,ENSP00000216911,ENSP00000256442,ENSP00000278616,ENSP00000388648,ENSP00000463999	ATM,AURKA,AURKB,CCNB1,CHEK1,VRK1
GO.0000281	mitotic cytokinesis	6	3.48e-07		ENSP00000260363,ENSP00000300093,ENSP00000360540,ENSP00000363524,ENSP00000378356,ENSP00000453403	CEP55,KIF20A,KIF23,KIF4A,NUSAP1,PLK1
GO.0031572	G2 DNA damage checkpoint	6	9.79e-07		ENSP00000274026,ENSP00000278616,ENSP00000300093,ENSP00000378699,ENSP00000388648,ENSP00000418960	ATM,BRCA1,CCNA2,CDK1,CHEK1,PLK1
GO.0007098	centrosome cycle	6	1.39e-06		ENSP00000216911,ENSP00000270861,ENSP00000355966,ENSP00000369497,ENSP00000378699,ENSP00000418960	AURKA,BRCA1,BRCA2,CDK1,NEK2,PLK4
GO.0046605	regulation of centrosome cycle	6	2.3e-06		ENSP00000216911,ENSP00000270861,ENSP00000355966,ENSP00000380256,ENSP00000388648,ENSP00000418960	AURKA,BRCA1,CCNF,CHEK1,NEK2,PLK4
GO.0051303	establishment of chromosome localization	6	8.01e-06		ENSP00000247191,ENSP00000256442,ENSP00000275517,ENSP00000301633,ENSP00000361298,ENSP00000369497	BIRC5,BRCA2,CCNB1,CDCA5,DLGAP5,KIF2C
GO.0031110	regulation of microtubule polymerization or depolymerization	6	1.03e-05		ENSP00000216911,ENSP00000256442,ENSP00000285116,ENSP00000319417,ENSP00000339191,ENSP00000463999	AURKA,AURKB,CAV1,CCNB1,SKA1,SKA3
GO.1901992	positive regulation of mitotic cell cycle phase transition	6	1.84e-05	UBE2C	ENSP00000247191,ENSP00000275517,ENSP00000300093,ENSP00000301633,ENSP00000348838,ENSP00000405726	BIRC5,CDC45,CDCA5,DLGAP5,PLK1,UBE2C
GO.2001022	positive regulation of response to DNA damage stimulus	6	2.9e-05		ENSP00000278616,ENSP00000314080,ENSP00000342307,ENSP00000343741,ENSP00000364310,ENSP00000418960	ATM,ATR,BRCA1,FOXM1,H2AFX,HIC1
GO.0006282	regulation of DNA repair	6	4.64e-05		ENSP00000342307,ENSP00000351153,ENSP00000364310,ENSP00000372088,ENSP00000388648,ENSP00000418960	BRCA1,CHEK1,FOXM1,H2AFX,PARPBP,RAD51
GO.0007127	meiosis I	6	5.51e-05		ENSP00000216911,ENSP00000278616,ENSP00000300093,ENSP00000364976,ENSP00000369497,ENSP00000372088	ATM,AURKA,BRCA2,CKS2,PLK1,RAD51
GO.0006261	DNA-dependent DNA replication	6	0.000219		ENSP00000219097,ENSP00000221486,ENSP00000262460,ENSP00000305480,ENSP00000369497,ENSP00000405726	BRCA2,CDC45,FEN1,GINS1,ORC6,RNASEH2A
GO.0051053	negative regulation of DNA metabolic process	6	0.000243	TSPYL2	ENSP00000268043,ENSP00000343741,ENSP00000351153,ENSP00000364591,ENSP00000369497,ENSP00000372023	ATR,BRCA2,CHEK2,PARPBP,PIF1,TSPYL2
GO.0051443	positive regulation of ubiquitin-protein transferase activity	6	0.000294	UBE2C	ENSP00000256442,ENSP00000264552,ENSP00000300093,ENSP00000308450,ENSP00000348838,ENSP00000378699	CCNB1,CDC20,CDK1,PLK1,UBE2C,UBE2S
GO.0042770	signal transduction in response to DNA damage	6	0.000639		ENSP00000278616,ENSP00000342307,ENSP00000369497,ENSP00000372023,ENSP00000415430,ENSP00000418960	ATM,BRCA1,BRCA2,CHEK2,FOXM1,GTSE1
GO.0006334	nucleosome assembly	6	0.000734	TSPYL2	ENSP00000220514,ENSP00000263382,ENSP00000336868,ENSP00000364310,ENSP00000364591,ENSP00000414109	ASF1B,CENPA,H2AFX,HJURP,OIP5,TSPYL2
GO.0051494	negative regulation of cytoskeleton organization	6	0.00102		ENSP00000216911,ENSP00000256442,ENSP00000355966,ENSP00000380256,ENSP00000418960,ENSP00000463999	AURKA,AURKB,BRCA1,CCNB1,CCNF,NEK2
GO.0006275	regulation of DNA replication	6	0.00123	TSPYL2	ENSP00000268043,ENSP00000322180,ENSP00000343741,ENSP00000364591,ENSP00000369497,ENSP00000372023	ATR,BRCA2,CHEK2,DSCC1,PIF1,TSPYL2
GO.0031497	chromatin assembly	6	0.00132	TSPYL2	ENSP00000220514,ENSP00000263382,ENSP00000336868,ENSP00000364310,ENSP00000364591,ENSP00000414109	ASF1B,CENPA,H2AFX,HJURP,OIP5,TSPYL2
GO.0071478	cellular response to radiation	6	0.00332		ENSP00000278616,ENSP00000303706,ENSP00000343741,ENSP00000364310,ENSP00000388648,ENSP00000463999	ATM,ATR,AURKB,CDC25A,CHEK1,H2AFX
GO.0097193	intrinsic apoptotic signaling pathway	6	0.00581		ENSP00000278616,ENSP00000298048,ENSP00000314080,ENSP00000369497,ENSP00000372023,ENSP00000418960	ATM,BRCA1,BRCA2,CHEK2,HIC1,MELK
GO.0006469	negative regulation of protein kinase activity	6	0.0148	UBE2C	ENSP00000215631,ENSP00000219476,ENSP00000300093,ENSP00000339191,ENSP00000348838,ENSP00000411552	CAV1,CDKN1C,GADD45B,PLK1,TSC2,UBE2C
GO.0035404	histone-serine phosphorylation	5	1.39e-07		ENSP00000216639,ENSP00000216911,ENSP00000256442,ENSP00000278616,ENSP00000463999	ATM,AURKA,AURKB,CCNB1,VRK1
GO.0090224	regulation of spindle organization	5	5.66e-06		ENSP00000216911,ENSP00000256442,ENSP00000300093,ENSP00000300403,ENSP00000463999	AURKA,AURKB,CCNB1,PLK1,TPX2
GO.0030261	chromosome condensation	5	1.06e-05		ENSP00000240423,ENSP00000251496,ENSP00000256442,ENSP00000275517,ENSP00000453403	CCNB1,CDCA5,NCAPG,NCAPH,NUSAP1
GO.0034502	protein localization to chromosome	5	3.43e-05		ENSP00000287598,ENSP00000300093,ENSP00000336868,ENSP00000378699,ENSP00000463999	AURKB,BUB1B,CDK1,CENPA,PLK1
GO.0008156	negative regulation of DNA replication	5	0.000125	TSPYL2	ENSP00000268043,ENSP00000343741,ENSP00000364591,ENSP00000369497,ENSP00000372023	ATR,BRCA2,CHEK2,PIF1,TSPYL2
GO.0007077	mitotic nuclear envelope disassembly	5	0.00014		ENSP00000216639,ENSP00000256442,ENSP00000288207,ENSP00000300093,ENSP00000378699	CCNB1,CCNB2,CDK1,PLK1,VRK1
GO.0051437	positive regulation of ubiquitin-protein ligase activity involved in regulation of mitotic cell cycle transition	5	0.00131	UBE2C	ENSP00000256442,ENSP00000300093,ENSP00000308450,ENSP00000348838,ENSP00000378699	CCNB1,CDC20,CDK1,PLK1,UBE2C
GO.0008630	intrinsic apoptotic signaling pathway in response to DNA damage	5	0.00139		ENSP00000278616,ENSP00000314080,ENSP00000369497,ENSP00000372023,ENSP00000418960	ATM,BRCA1,BRCA2,CHEK2,HIC1
GO.0030330	DNA damage response, signal transduction by p53 class mediator	5	0.00339		ENSP00000278616,ENSP00000342307,ENSP00000369497,ENSP00000415430,ENSP00000418960	ATM,BRCA1,BRCA2,FOXM1,GTSE1
GO.0044773	mitotic DNA damage checkpoint	5	0.00518		ENSP00000274026,ENSP00000278616,ENSP00000372023,ENSP00000378699,ENSP00000415430	ATM,CCNA2,CDK1,CHEK2,GTSE1
GO.0006997	nucleus organization	5	0.0129		ENSP00000216639,ENSP00000256442,ENSP00000288207,ENSP00000300093,ENSP00000378699	CCNB1,CCNB2,CDK1,PLK1,VRK1
GO.0007050	cell cycle arrest	5	0.0214		ENSP00000219476,ENSP00000278616,ENSP00000298552,ENSP00000335357,ENSP00000411552	ATM,CDKN1C,CDKN3,TSC1,TSC2
GO.0043393	regulation of protein binding	5	0.0294		ENSP00000216911,ENSP00000300093,ENSP00000339191,ENSP00000343741,ENSP00000463999	ATR,AURKA,AURKB,CAV1,PLK1
GO.0000022	mitotic spindle elongation	4	3.48e-06		ENSP00000260363,ENSP00000363524,ENSP00000377793,ENSP00000463999	AURKB,KIF23,KIF4A,PRC1
GO.0051488	activation of anaphase-promoting complex activity	4	3.48e-06	UBE2C	ENSP00000264552,ENSP00000300093,ENSP00000308450,ENSP00000348838	CDC20,PLK1,UBE2C,UBE2S
GO.0090399	replicative senescence	4	1.48e-05		ENSP00000278616,ENSP00000343741,ENSP00000372023,ENSP00000388648	ATM,ATR,CHEK1,CHEK2
GO.0007076	mitotic chromosome condensation	4	2.08e-05		ENSP00000240423,ENSP00000251496,ENSP00000275517,ENSP00000453403	CDCA5,NCAPG,NCAPH,NUSAP1
GO.0071459	protein localization to chromosome, centromeric region	4	2.08e-05		ENSP00000287598,ENSP00000336868,ENSP00000378699,ENSP00000463999	AURKB,BUB1B,CDK1,CENPA
GO.0071480	cellular response to gamma radiation	4	8.54e-05		ENSP00000278616,ENSP00000343741,ENSP00000364310,ENSP00000372088	ATM,ATR,H2AFX,RAD51
GO.2000779	regulation of double-strand break repair	4	0.000579		ENSP00000342307,ENSP00000351153,ENSP00000372088,ENSP00000388648	CHEK1,FOXM1,PARPBP,RAD51
GO.0006271	DNA strand elongation involved in DNA replication	4	0.000941		ENSP00000221486,ENSP00000262460,ENSP00000305480,ENSP00000405726	CDC45,FEN1,GINS1,RNASEH2A
GO.0051310	metaphase plate congression	4	0.00144		ENSP00000256442,ENSP00000275517,ENSP00000361298,ENSP00000369497	BRCA2,CCNB1,CDCA5,KIF2C
GO.0006336	DNA replication-independent nucleosome assembly	4	0.00583		ENSP00000220514,ENSP00000263382,ENSP00000336868,ENSP00000414109	ASF1B,CENPA,HJURP,OIP5
GO.0000018	regulation of DNA recombination	4	0.00654		ENSP00000332455,ENSP00000351153,ENSP00000372088,ENSP00000388648	CHEK1,KPNA2,PARPBP,RAD51
GO.0034644	cellular response to UV	4	0.007		ENSP00000303706,ENSP00000343741,ENSP00000388648,ENSP00000463999	ATR,AURKB,CDC25A,CHEK1
GO.0032465	regulation of cytokinesis	4	0.0104		ENSP00000216911,ENSP00000260363,ENSP00000369497,ENSP00000463999	AURKA,AURKB,BRCA2,KIF23
GO.0032436	positive regulation of proteasomal ubiquitin-dependent protein catabolic process	4	0.0137		ENSP00000216911,ENSP00000247191,ENSP00000300093,ENSP00000339191	AURKA,CAV1,DLGAP5,PLK1
GO.0032200	telomere organization	4	0.0187		ENSP00000268043,ENSP00000278616,ENSP00000305480,ENSP00000372088	ATM,FEN1,PIF1,RAD51
GO.0019886	antigen processing and presentation of exogenous peptide antigen via MHC class II	4	0.0222		ENSP00000260363,ENSP00000324020,ENSP00000361298,ENSP00000363524	KIF15,KIF23,KIF2C,KIF4A
GO.2001252	positive regulation of chromosome organization	4	0.0342		ENSP00000247191,ENSP00000256442,ENSP00000300093,ENSP00000418960	BRCA1,CCNB1,DLGAP5,PLK1
GO.1902115	regulation of organelle assembly	4	0.0355		ENSP00000270861,ENSP00000300093,ENSP00000308928,ENSP00000418960	BRCA1,CYLD,PLK1,PLK4
GO.0043146	spindle stabilization	3	3.43e-05		ENSP00000216911,ENSP00000256442,ENSP00000463999	AURKA,AURKB,CCNB1
GO.0031536	positive regulation of exit from mitosis	3	0.00015	UBE2C	ENSP00000275517,ENSP00000301633,ENSP00000348838	BIRC5,CDCA5,UBE2C
GO.0051256	mitotic spindle midzone assembly	3	0.000243		ENSP00000260363,ENSP00000363524,ENSP00000463999	AURKB,KIF23,KIF4A
GO.0006975	DNA damage induced protein phosphorylation	3	0.000375		ENSP00000278616,ENSP00000372023,ENSP00000388648	ATM,CHEK1,CHEK2
GO.0085020	protein K6-linked ubiquitination	3	0.000375		ENSP00000264552,ENSP00000356243,ENSP00000418960	BRCA1,UBE2S,UBE2T
GO.0034501	protein localization to kinetochore	3	0.000737		ENSP00000287598,ENSP00000378699,ENSP00000463999	AURKB,BUB1B,CDK1
GO.0007095	mitotic G2 DNA damage checkpoint	3	0.00159		ENSP00000274026,ENSP00000278616,ENSP00000378699	ATM,CCNA2,CDK1
GO.0008608	attachment of spindle microtubules to kinetochore	3	0.00159		ENSP00000263753,ENSP00000369497,ENSP00000463999	AURKB,BRCA2,SGOL1
GO.0043517	positive regulation of DNA damage response, signal transduction by p53 class mediator	3	0.00159		ENSP00000278616,ENSP00000314080,ENSP00000343741	ATM,ATR,HIC1
GO.0006978	DNA damage response, signal transduction by p53 class mediator resulting in transcription of p21 class mediator	3	0.00199		ENSP00000342307,ENSP00000369497,ENSP00000418960	BRCA1,BRCA2,FOXM1
GO.0010569	regulation of double-strand break repair via homologous recombination	3	0.00243		ENSP00000351153,ENSP00000372088,ENSP00000388648	CHEK1,PARPBP,RAD51
GO.0051984	positive regulation of chromosome segregation	3	0.00243		ENSP00000247191,ENSP00000256442,ENSP00000300093	CCNB1,DLGAP5,PLK1
GO.0060236	regulation of mitotic spindle organization	3	0.0041		ENSP00000256442,ENSP00000300093,ENSP00000300403	CCNB1,PLK1,TPX2
GO.0007080	mitotic metaphase plate congression	3	0.0148		ENSP00000256442,ENSP00000275517,ENSP00000361298	CCNB1,CDCA5,KIF2C
GO.0070979	protein K11-linked ubiquitination	3	0.0148	UBE2C	ENSP00000264552,ENSP00000348838,ENSP00000356243	UBE2C,UBE2S,UBE2T
GO.0045739	positive regulation of DNA repair	3	0.0178		ENSP00000342307,ENSP00000364310,ENSP00000418960	BRCA1,FOXM1,H2AFX
GO.0010824	regulation of centrosome duplication	3	0.0209		ENSP00000270861,ENSP00000380256,ENSP00000418960	BRCA1,CCNF,PLK4
GO.0048599	oocyte development	3	0.0223		ENSP00000256442,ENSP00000278616,ENSP00000369497	ATM,BRCA2,CCNB1
GO.0009994	oocyte differentiation	3	0.028		ENSP00000256442,ENSP00000278616,ENSP00000369497	ATM,BRCA2,CCNB1
GO.0031109	microtubule polymerization or depolymerization	3	0.028		ENSP00000339191,ENSP00000341466,ENSP00000361298	CAV1,KIF18B,KIF2C
GO.0018107	peptidyl-threonine phosphorylation	3	0.0385		ENSP00000216639,ENSP00000378699,ENSP00000388648	CDK1,CHEK1,VRK1
GO.0034080	CENP-A containing nucleosome assembly	3	0.0385		ENSP00000220514,ENSP00000336868,ENSP00000414109	CENPA,HJURP,OIP5
GO.0061641	CENP-A containing chromatin organization	3	0.0385		ENSP00000220514,ENSP00000336868,ENSP00000414109	CENPA,HJURP,OIP5
GO.0034508	centromere complex assembly	3	0.0494		ENSP00000220514,ENSP00000336868,ENSP00000414109	CENPA,HJURP,OIP5
GO.0010993	regulation of ubiquitin homeostasis	2	0.00126	UBE2C	ENSP00000264552,ENSP00000348838	UBE2C,UBE2S
GO.0010994	free ubiquitin chain polymerization	2	0.00126	UBE2C	ENSP00000264552,ENSP00000348838	UBE2C,UBE2S
GO.0019065	receptor-mediated endocytosis of virus by host cell	2	0.0034		ENSP00000222693,ENSP00000339191	CAV1,CAV2
GO.0046602	regulation of mitotic centrosome separation	2	0.0034		ENSP00000355966,ENSP00000388648	CHEK1,NEK2
GO.0043987	histone H3-S10 phosphorylation	2	0.00625		ENSP00000216639,ENSP00000256442	CCNB1,VRK1
GO.0070836	caveola assembly	2	0.00625		ENSP00000222693,ENSP00000339191	CAV1,CAV2
GO.0033567	DNA replication, Okazaki fragment processing	2	0.00981		ENSP00000221486,ENSP00000305480	FEN1,RNASEH2A
GO.0035519	protein K29-linked ubiquitination	2	0.00981		ENSP00000264552,ENSP00000356243	UBE2S,UBE2T
GO.0043137	DNA replication, removal of RNA primer	2	0.00981		ENSP00000221486,ENSP00000305480	FEN1,RNASEH2A
GO.0044314	protein K27-linked ubiquitination	2	0.00981		ENSP00000264552,ENSP00000356243	UBE2S,UBE2T
GO.0044860	protein localization to plasma membrane raft	2	0.00981		ENSP00000219476,ENSP00000339191	CAV1,TSC2
GO.0006273	lagging strand elongation	2	0.014		ENSP00000221486,ENSP00000305480	FEN1,RNASEH2A
GO.2000615	regulation of histone H3-K9 acetylation	2	0.014		ENSP00000388648,ENSP00000418960	BRCA1,CHEK1
GO.0007091	metaphase/anaphase transition of mitotic cell cycle	2	0.0187		ENSP00000287598,ENSP00000300093	BUB1B,PLK1
GO.0035405	histone-threonine phosphorylation	2	0.0187		ENSP00000216639,ENSP00000388648	CHEK1,VRK1
GO.0051299	centrosome separation	2	0.0187		ENSP00000216911,ENSP00000355966	AURKA,NEK2
GO.0010458	exit from mitosis	2	0.024	UBE2C	ENSP00000264552,ENSP00000348838	UBE2C,UBE2S
GO.0045842	positive regulation of mitotic metaphase/anaphase transition	2	0.0294		ENSP00000247191,ENSP00000300093	DLGAP5,PLK1
GO.0010826	negative regulation of centrosome duplication	2	0.036		ENSP00000380256,ENSP00000418960	BRCA1,CCNF
GO.0051988	regulation of attachment of spindle microtubules to kinetochore	2	0.0432		ENSP00000256442,ENSP00000355966	CCNB1,NEK2
